# Supplementary material for: Transcriptome Identified lncRNAs Associated with Renal Fibrosis in UUO Rat Model
Source: Front Physiol. 2017 Aug 31;8:658. doi: 10.3389/fphys.2017.00658 (PMC5583212; doi:10.3389/fphys.2017.00658)
Supplement: Supplementary file 2 [file Table1.XLSX]

## Sheet: Supplemental table 1
Supplemental table 1. primer used for qRT-PCR
gene	forward primer	reverse primer
ACTA2	ACTGGGACGACATGGAAAAG	GCCACATACATGGCAGGGACATTG
GAPDH	ATGATTCTACCCACGGCAAG	CTGGAAGATGGTGATGGGTT
Fn1	GTGGCTGCCTTCAACTTCTC	GTGGGTTGCAAACCTTCAAT
Tgfb1	ACCTGCAAGACCATCGACATG	CGAGCCTTAGTTTGGACAGGAT
Ctgf	AAGACCTGTGGGATGGGC	TGGTGCAGCCAGAAAGCTC
Col1a1	CAACCTCAAGAAGTCCCTGC	AGGTGAATCGACTGTTGCCT
Col3a1	CACCCCTCTCTTATTTTGGCAC	AGACTCATAGGACTGACCAAGGTAGTT
TCONS_00037848	AACAGAAGTCACTGAAACTGGA	CTGCCTTTCTAGCAGGTCCTC
TCONS_00088786	CCAGCCTGGTTTTGCTATCAC	GACACCCTCGGTTCTTAGCAT
TCONS_01181049	GGGTCGAAGGGCAAACTACT	CTGCATGCAACGGTGTGTAG
TCONS_06432536	CAGGGAGTTGGCAAGAGTGT	CTCACCAGGGACAAATGGCA
TCONS_05417497	GATTCACTGCAAGCCCGACT	GCCTCAGGATCCGGAAACAC
TCONS_02691267	AAGCAAAGAAAAGCCCTGCG	AGCAGTAGAGGGTAAGGGGG
TCONS_00827478	TAAGGAGCCCCCTCTAATGC	TCTTCAGGAATTCAGTCCCCT
TCONS_02160292	AACGTAGATGTTGGGCAGGG	ACTGAACACGGTTGGGAGAC
TCONS_05904651	CAGAATGCGGGGCTTTTCAC	CGGCTCTGTTACTGGCAGAT
TCONS_03223871	TGGTGTGTTGTAAAGCCGGA	GAACTGCCTCTAACCCGTCC
TCONS_00998425	TCCCCTGAGCTCGTTGATCT	TACACCTGGCTTGTATGCCC
TCONS_02375711	CTGCCCCATGCCTTATTCCA	CCCCTGTCACCCGAAAGAAA
TCONS_01059056	CAACCGTCCATAACGCCAG	AACGCACACAGGAAATAACCG
TCONS_05858926	AGTGGGTGCCACTTTTCTTGA	CACCAGGAATTGAAGAGCACC
TCONS_02298503	ATGTTGATGCTTACACAACTGCAA	AGTTCAGCTGACACGAGGAC
TCONS_01496394	GTGATCTGGGGCATCATCGT	GCCGCGCTTTTAGAACAGTTT
TCONS_01496398	CCATTCCTAGACTGTCCGGC	GATTGCCACCGTCTCCCATA
TCONS_00037341	AGGGCTGAGGATGTGAGACG	AACAGTCAACATTCCAGGGCTC
TCONS_00253202	AGGGCTGAGGATGTGAGACG	AACAGTCAACATTCCAGGGCTC
TCONS_01972695	TGGGGGTAGGGGGTATGC	GGGAGGCTTTGAGACCTTAGAC
TCONS_05357818	GGAGTCACTGAGCACCATAGCA	CTGAGGGGAAAAGAGGGAGG
TCONS_01387191	TCCTGCTCCCTGACCTGCT	ATCCCCTCAACACATCCCAA
TCONS_01537349	AACCCAGTGTTAGGGGAGAGG	TGGACCAAGTGTTCAAATGCC
NORATT044682	ATGAGCCCCGTGTGGTTG	CTTGTTCCTTATCCTTTCGCCT
689064	GGAGCCCATTAGACTCACCCT	TCCCACTCAGATTACCCGAGG
361619	CCGTGGAGAGGACTTAGGCA	GTCTTGAGTTCACCAGGCAGG
18srRNA	GCAATTATTCCCCATGAACG	GGCCTCACTAAACCATCCAA

## Sheet: Supplemental table 2
Supplemental table 2. Mapping overview and statistics of RNA sequencing reads
Sample name	Sham1	Sham2	Sham3	UUO1	UUO2	UUO3
Raw reads	115268308	101952224	107062430	106864524	101454380	90597044
Clean reads	111203110	98538900	104224932	103003442	97876836	88062954
Clean bases	16.68G	14.78G	15.63G	15.45G	14.68G	13.21G
Error rate(%)	0.01	0.01	0.01	0.01	0.01	0.01
Total mapped	24983686(86.61%)	85675232(86.95%)	90120755(86.47%)	86976052(84.44%)	81443836(83.21%)	74991553(85.16%)

## Sheet: Supplementary table 3
Supplemental Table 3. downregulated mRNAs in renal tissues compared between UUO and Sham group
transcript id	gene id	gene name	length	Sham FPKM	UUO FPKM	Fold Change	p value
ENSRNOT00000000047	ENSRNOG00000000041	Slc26a1	3711	65.2647	19.5909	0.300176	0.0014112
ENSRNOT00000000324	ENSRNOG00000000297	Aqp2	1397	373.444	72.0784	0.19301	0.0128613
ENSRNOT00000000720	ENSRNOG00000000589	RGD1310495	1272	81.0171	18.2974	0.225846	0.00179307
ENSRNOT00000000881	ENSRNOG00000000694	Dao	1633	980.51	144.562	0.147435	0.00039673
ENSRNOT00000001126	ENSRNOG00000000850	Apom	761	703.885	128.651	0.182773	0.00813617
ENSRNOT00000001449	ENSRNOG00000001092	Kl	3527	155.661	27.4774	0.176521	0.000922732
ENSRNOT00000001801	ENSRNOG00000001333	Azgp1	3275	7.33686	0.674805	0.0919747	0.00193625
ENSRNOT00000001875	ENSRNOG00000001388	Sds	1143	7.3979	0.251058	0.0339364	0.0125789
ENSRNOT00000002259	ENSRNOG00000001656	Kcnj15	1486	210.178	36.0171	0.171365	0.000633386
ENSRNOT00000002452	ENSRNOG00000001796	Dgkg	3467	62.2249	7.09202	0.113974	0.00173677
ENSRNOT00000002496	ENSRNOG00000001823	St6gal1	3036	48.1926	0.315832	0.00655353	0.00236248
ENSRNOT00000003092	ENSRNOG00000002265	Casr	4112	13.8827	2.58174	0.185967	0.0072532
ENSRNOT00000003501	ENSRNOG00000002602	Serpinb12	1673	5.00932	0.0232551	0.00464237	0.0209669
ENSRNOT00000003633	ENSRNOG00000002636	Abat	1725	72.0781	8.96869	0.12443	0.000606555
ENSRNOT00000003645	ENSRNOG00000002701	Hgd	1670	253.61	35.287	0.139139	0.000257171
ENSRNOT00000003748	ENSRNOG00000002783	Serpinc1	2293	87.1218	13.6733	0.156944	0.00581286
ENSRNOT00000004174	ENSRNOG00000003119	Gc	1674	48.9758	4.60393	0.0940041	0.0160311
ENSRNOT00000004384	ENSRNOG00000003285	Mpv17l	585	90.037	14.3645	0.15954	0.00708461
ENSRNOT00000004578	ENSRNOG00000003288	Cacng5	828	25.68	1.40359	0.054657	0.00165496
ENSRNOT00000004599	ENSRNOG00000003400	Fmo4	2277	147.769	28.61	0.193613	0.00173465
ENSRNOT00000004864	ENSRNOG00000003620	Fmo3	1885	417.481	59.6982	0.142996	0.00155814
ENSRNOT00000004979	ENSRNOG00000003746	Gjb1	1511	34.4859	6.12886	0.177721	0.0121705
ENSRNOT00000005005	ENSRNOG00000003709	Kmo	3395	67.8966	12.114	0.178418	0.00842307
ENSRNOT00000005129	ENSRNOG00000003865	Tmigd1	1359	73.6074	8.72355	0.118515	0.00361158
ENSRNOT00000005206	ENSRNOG00000003884	Acmsd	814	334.179	37.9366	0.113522	0.0119591
ENSRNOT00000005604	ENSRNOG00000004009	Xpnpep2	3145	88.2872	16.5744	0.187732	0.000160906
ENSRNOT00000005851	ENSRNOG00000004327	Ddc	1956	92.6102	9.45225	0.102065	0.0109457
ENSRNOT00000006004	ENSRNOG00000004298	Dpys	2085	71.7991	11.02	0.153483	0.00312325
ENSRNOT00000006533	ENSRNOG00000004786	Cyp4f1	2091	89.5161	22.366	0.249854	0.00247023
ENSRNOT00000006596	ENSRNOG00000004958	Slc22a22	1722	134.022	8.51387	0.0635257	0.00496753
ENSRNOT00000007305	ENSRNOG00000005487	Chpt1	1534	272.669	65.9695	0.24194	0.00136397
ENSRNOT00000007471	ENSRNOG00000005223	Hnmt	1762	256.032	13.0274	0.0508822	0.00078889
ENSRNOT00000007806	ENSRNOG00000005858	Kap	705	6820.78	234.148	0.0343287	0.00349566
ENSRNOT00000008018	ENSRNOG00000005987	Suox	2148	59.837	18.0766	0.302098	0.00414423
ENSRNOT00000008613	ENSRNOG00000006367	Slc5a8	1902	86.5233	12.8164	0.148126	0.016154
ENSRNOT00000008698	ENSRNOG00000006508	Thnsl2	1753	199.712	54.5115	0.272951	0.00034334
ENSRNOT00000008739	ENSRNOG00000006543	Bsnd	2595	46.5387	10.0312	0.215545	0.00101976
ENSRNOT00000008860	ENSRNOG00000005367	Slc12a1	4593	274.506	27.629	0.10065	0.00500332
ENSRNOT00000009202	ENSRNOG00000006893	Ppm1k	2624	103.191	16.9427	0.164188	0.000730888
ENSRNOT00000009221	ENSRNOG00000007023	Galm	2164	174.302	47.2734	0.271215	0.000609498
ENSRNOT00000009283	ENSRNOG00000006873	Dnase1	1290	538.872	13.9019	0.0257981	0.00313577
ENSRNOT00000009462	ENSRNOG00000007069	Adhfe1	1854	89.3705	16.6109	0.185866	0.000699861
ENSRNOT00000009467	ENSRNOG00000006709	Pzp	4687	77.7162	6.67005	0.0858257	0.00326888
ENSRNOT00000009530	ENSRNOG00000007258	Sbspon	795	41.1982	6.92217	0.168021	9.19168e-05
ENSRNOT00000009838	ENSRNOG00000039745	Pm20d1	3499	66.147	12.0289	0.18185	0.00291428
ENSRNOT00000009910	ENSRNOG00000007197	Nr1h4	2069	59.1752	12.2091	0.206321	0.00463318
ENSRNOT00000010027	ENSRNOG00000007495	Smpx	892	21.6738	2.06602	0.0953237	0.0043804
ENSRNOT00000010146	ENSRNOG00000007705	Kcnj10	1423	8.34158	0.958621	0.114921	0.0101746
ENSRNOT00000010217	ENSRNOG00000040155	Rdh5	1083	27.616	4.70643	0.170424	0.0105624
ENSRNOT00000010369	ENSRNOG00000007829	Lactb2	1201	432.973	82.1718	0.189785	0.0174537
ENSRNOT00000010573	ENSRNOG00000007862	Acat1	1519	504.998	121.27	0.240139	0.00155906
ENSRNOT00000010583	ENSRNOG00000007932	Gcm1	1500	7.551	0.800038	0.105951	0.000855251
ENSRNOT00000010613	ENSRNOG00000007951	Galnt14	2283	19.6958	3.71975	0.188861	0.00112602
ENSRNOT00000010845	ENSRNOG00000007456	Calb1	1720	368.772	18.9038	0.0512616	0.012496
ENSRNOT00000010984	ENSRNOG00000007949	Rgn	1592	382.472	16.7498	0.0437937	0.00224398
ENSRNOT00000011043	ENSRNOG00000008276	Adcy1	3219	13.068	1.20878	0.0924992	0.00231885
ENSRNOT00000011109	ENSRNOG00000008353	Iqch	3618	2.57821	0.306273	0.118793	0.0171019
ENSRNOT00000011350	ENSRNOG00000008534	Dusp15	3106	16.9432	1.62418	0.0958603	0.00359644
ENSRNOT00000011582	ENSRNOG00000008526	Pdzd3	2121	23.2572	3.64276	0.156629	9.40757e-05
ENSRNOT00000011698	ENSRNOG00000008779	Kcnj1	2049	54.7764	12.4604	0.227478	0.00176048
ENSRNOT00000011711	ENSRNOG00000008855	Gjb2	2418	37.7264	6.99121	0.185314	0.00103853
ENSRNOT00000011814	ENSRNOG00000008117	Galnt11	2659	224.262	47.4956	0.211786	0.0023787
ENSRNOT00000011890	ENSRNOG00000008971	Hnf4g	2284	27.8744	5.73177	0.205629	0.00265817
ENSRNOT00000012075	ENSRNOG00000008837	Ass1	1492	810.185	158.166	0.195222	0.0188864
ENSRNOT00000012413	ENSRNOG00000008988	Cyp2d2	1674	172.203	28.7051	0.166693	0.00239272
ENSRNOT00000012948	ENSRNOG00000009440	Gucy1b2	2335	14.2342	0.729287	0.0512348	0.00553679
ENSRNOT00000013249	ENSRNOG00000009928	Bckdhb	1494	166.744	51.2867	0.307578	0.000316747
ENSRNOT00000013385	ENSRNOG00000009708	Tas1r1	2679	15.8597	2.4554	0.15482	0.00211835
ENSRNOT00000013520	ENSRNOG00000010085	Cldn10	1331	142.305	30.8716	0.216939	0.00329916
ENSRNOT00000013817	ENSRNOG00000009957	Slc25a13	2028	96.8366	27.3583	0.28252	0.00220399
ENSRNOT00000013867	ENSRNOG00000010259	Esrrb	1302	10.3188	1.15188	0.11163	0.000311618
ENSRNOT00000014060	ENSRNOG00000010451	Slc34a3	2047	99.0318	13.903	0.140389	0.00408705
ENSRNOT00000014173	ENSRNOG00000010596	Gcat	1268	22.4633	4.52158	0.201287	0.00329981
ENSRNOT00000014496	ENSRNOG00000010887	RGD1309534	2419	352.283	43.3012	0.122916	0.000916306
ENSRNOT00000014666	ENSRNOG00000010932	Matn1	1889	3.3873	0.178004	0.0525504	0.00447913
ENSRNOT00000014791	ENSRNOG00000011022	Mep1a	2934	261.195	34.9506	0.13381	0.00163016
ENSRNOT00000014812	ENSRNOG00000011123	Fam81a	2892	32.1655	7.6262	0.237092	0.00465005
ENSRNOT00000015448	ENSRNOG00000011260	Cmbl	1144	246.093	43.7344	0.177715	0.0138731
ENSRNOT00000015456	ENSRNOG00000050147	LOC100911814	1787	30.1292	2.1915	0.0727368	0.0042853
ENSRNOT00000015723	ENSRNOG00000011706	Mbl1	1207	9.27721	0.74176	0.0799551	0.0100036
ENSRNOT00000015767	ENSRNOG00000022268	Pnpla3	1872	10.2842	1.95824	0.190413	0.00377402
ENSRNOT00000015890	ENSRNOG00000011598	Slc15a1	3026	14.2989	1.03584	0.0724418	0.00734812
ENSRNOT00000015967	ENSRNOG00000011535	Gcsh	1247	278.197	83.4435	0.299944	0.00366284
ENSRNOT00000016056	ENSRNOG00000011936	Abhd14a	1415	50.7363	10.3974	0.204929	0.00275723
ENSRNOT00000016205	ENSRNOG00000011573	Csad	2389	99.7631	20.6196	0.206686	0.00978378
ENSRNOT00000016346	ENSRNOG00000012464	Adh1	1740	56.4329	7.37567	0.130698	0.00733067
ENSRNOT00000016454	ENSRNOG00000012142	Glyat	1560	785.841	130.884	0.166553	0.000125794
ENSRNOT00000016458	ENSRNOG00000012290	Gchfr	657	170.505	44.1906	0.259176	0.00282755
ENSRNOT00000016465	ENSRNOG00000012223	Dnah7	10896	6.68636	1.00579	0.150425	0.0110976
ENSRNOT00000016616	ENSRNOG00000012440	Msra	550	529.393	96.9281	0.183093	0.00263136
ENSRNOT00000016648	ENSRNOG00000012315	Agmat	1270	120.817	26.4578	0.21899	0.00399587
ENSRNOT00000016930	ENSRNOG00000012665	Nmrk1	1566	24.1757	5.57706	0.230689	0.000674333
ENSRNOT00000016944	ENSRNOG00000012613	F13b	2350	20.7444	2.35104	0.113334	0.031965
ENSRNOT00000017235	ENSRNOG00000012207	Dst	16053	20.633	4.61402	0.223624	0.0402946
ENSRNOT00000017282	ENSRNOG00000012415	Mpc1	893	784.423	189.489	0.241565	0.00537207
ENSRNOT00000017310	ENSRNOG00000012896	Cyp2c11	1856	54.4379	0.377139	0.00692789	0.0297827
ENSRNOT00000017325	ENSRNOG00000012879	Fabp3	685	322.165	93.0704	0.28889	0.00312842
ENSRNOT00000017969	ENSRNOG00000013410	Spink1	394	2395.22	350.736	0.146432	0.0294164
ENSRNOT00000018003	ENSRNOG00000013419	Hykk	2504	116.13	17.1419	0.14761	0.00467877
ENSRNOT00000018083	ENSRNOG00000012876	Slc6a13	2030	45.092	6.71305	0.148874	0.00108299
ENSRNOT00000018259	ENSRNOG00000013521	Dhfr	4680	25.3248	7.71206	0.304525	0.0015629
ENSRNOT00000018325	ENSRNOG00000013484	Gsta1	1157	808.687	79.7321	0.0985944	0.00781871
ENSRNOT00000018592	ENSRNOG00000013770	Folh1	3009	39.1526	4.93548	0.126058	0.0143523
ENSRNOT00000018761	ENSRNOG00000013950	Aadac	1485	2.23693	0.167857	0.0750389	0.00971043
ENSRNOT00000018821	ENSRNOG00000013547	Slc6a12	2387	17.6633	1.08747	0.0615668	0.00924089
ENSRNOT00000018882	ENSRNOG00000037695	Sgpp2	1126	17.9993	3.32536	0.184749	0.000107245
ENSRNOT00000018942	ENSRNOG00000013293	Mccc1	2383	115.145	26.7551	0.232359	0.00135271
ENSRNOT00000018990	ENSRNOG00000013925	Nox4	2176	114.97	21.3003	0.185269	0.00783862
ENSRNOT00000019004	ENSRNOG00000013954	Alpl	2428	155.867	24.1793	0.155127	0.000440617
ENSRNOT00000019072	ENSRNOG00000039079	Ces2h	1999	21.7034	3.66914	0.169058	0.000723682
ENSRNOT00000019507	ENSRNOG00000014490	Bdh2	1156	126.578	26.8206	0.21189	0.000371315
ENSRNOT00000019808	ENSRNOG00000014685	Nlrp6	2880	26.6664	4.17604	0.156603	0.000387987
ENSRNOT00000019933	ENSRNOG00000014700	Ttc36	780	228.764	26.6436	0.116467	0.0103176
ENSRNOT00000020002	ENSRNOG00000014610	Anpep	3320	150.89	25.793	0.170939	0.000206155
ENSRNOT00000020192	ENSRNOG00000014743	Hagh	1184	257.044	63.8588	0.248435	0.000600683
ENSRNOT00000020225	ENSRNOG00000014948	Osgin1	1984	138.319	14.1697	0.102442	0.00268274
ENSRNOT00000020711	ENSRNOG00000015159	Slc9a3	5158	35.4118	5.04805	0.142553	0.00296119
ENSRNOT00000021027	ENSRNOG00000015557	Umod	2216	2165.35	171.234	0.0790792	0.00253653
ENSRNOT00000021103	ENSRNOG00000015763	Cml3	1078	299.402	25.236	0.0842878	0.000350628
ENSRNOT00000021109	ENSRNOG00000015526	Rhcg	1936	105.246	22.5079	0.213861	0.000173188
ENSRNOT00000021120	ENSRNOG00000015768	Cml5	1190	34.6163	3.64031	0.105162	0.00214495
ENSRNOT00000021167	ENSRNOG00000015799	LOC100910868	2150	172.635	8.03092	0.0465196	0.000457832
ENSRNOT00000021243	ENSRNOG00000015851	Nat8b	904	198.37	16.506	0.0832079	0.000761273
ENSRNOT00000021249	ENSRNOG00000015716	Gp2	1919	11.9352	0.760954	0.0637569	8.11595e-06
ENSRNOT00000021675	ENSRNOG00000015081	Acot12	1704	11.8762	0.884703	0.0744939	0.0158305
ENSRNOT00000021850	ENSRNOG00000016183	Ipp	2223	57.0114	17.3036	0.303512	0.000292232
ENSRNOT00000021865	ENSRNOG00000016097	Ccbl1	1751	266.511	72.668	0.272664	0.00881568
ENSRNOT00000021895	ENSRNOG00000016286	Iyd	1374	120.539	23.2554	0.192929	0.00151819
ENSRNOT00000022307	ENSRNOG00000016349	Gnmt	988	38.8641	4.23757	0.109036	0.00335382
ENSRNOT00000022499	ENSRNOG00000016717	Gas2	2056	21.8941	4.04198	0.184615	0.0134254
ENSRNOT00000022713	ENSRNOG00000022054	Paqr7	1038	132.458	34.9226	0.263651	0.00760923
ENSRNOT00000022914	ENSRNOG00000016975	Pxmp4	1336	99.1474	21.5777	0.217632	0.00112393
ENSRNOT00000023125	ENSRNOG00000017133	LOC306766	1961	162.787	34.0592	0.209226	0.00178822
ENSRNOT00000023149	ENSRNOG00000017210	Slc22a23	6657	31.181	7.47085	0.239596	0.00287726
ENSRNOT00000023623	ENSRNOG00000016827	Slc38a3	2391	80.3935	10.0303	0.124765	0.0019345
ENSRNOT00000023685	ENSRNOG00000017597	Fbp1	1320	960.139	116.251	0.121077	0.00405542
ENSRNOT00000023914	ENSRNOG00000017577	Bphl	1182	127.482	33.2868	0.261109	0.000964129
ENSRNOT00000023952	ENSRNOG00000017766	Car12	1065	425.221	99.8	0.234701	0.00272446
ENSRNOT00000023960	ENSRNOG00000017727	Prlr	1129	30.0456	3.66637	0.122027	0.0160553
ENSRNOT00000024112	ENSRNOG00000017901	Acy3	1305	369.651	47.8044	0.129323	0.00180529
ENSRNOT00000024141	ENSRNOG00000017820	Nqo2	1203	70.9975	20.1375	0.283636	0.00160399
ENSRNOT00000024151	ENSRNOG00000017917	Cdhr2	4005	33.3394	7.5112	0.225295	0.000841849
ENSRNOT00000024234	ENSRNOG00000017964	Slc22a25	2585	93.9321	10.8561	0.115574	0.000302185
ENSRNOT00000024455	ENSRNOG00000018131	Slc16a4	1953	209.928	19.2139	0.0915264	0.00976007
ENSRNOT00000024488	ENSRNOG00000018086	Slc22a8	3242	136.145	17.3323	0.127307	0.000944211
ENSRNOT00000024757	ENSRNOG00000018215	Slc22a6	2221	362.532	37.1451	0.10246	0.00167263
ENSRNOT00000025000	ENSRNOG00000042920	Tas1r2	1707	147.364	33.2361	0.225537	0.000681999
ENSRNOT00000025170	ENSRNOG00000018570	C1qtnf3	1920	31.5988	8.84582	0.279942	0.00645967
ENSRNOT00000025323	ENSRNOG00000018662	Amacr	1502	267.109	31.3163	0.117242	0.00105091
ENSRNOT00000025377	ENSRNOG00000018607	Slc12a3	3532	99.948	22.1852	0.221967	0.00452282
ENSRNOT00000025446	ENSRNOG00000018522	Echs1	1461	204.848	54.6387	0.266728	0.00118655
ENSRNOT00000025621	ENSRNOG00000018940	Slc28a1	2401	14.8949	1.79952	0.120815	0.00334774
ENSRNOT00000025831	ENSRNOG00000029221	Klk1b3	873	762.246	39.8084	0.0522252	0.000226
ENSRNOT00000026108	ENSRNOG00000019224	Spp2	878	732.098	103.153	0.140901	0.0350527
ENSRNOT00000026396	ENSRNOG00000019412	Rhbg	1666	74.4354	20.55	0.276079	0.00990624
ENSRNOT00000026588	ENSRNOG00000019630	Hacl1	2002	84.251	20.9386	0.248526	0.00461558
ENSRNOT00000026666	ENSRNOG00000019700	Proz	1911	15.6535	2.85741	0.182542	0.00141124
ENSRNOT00000027048	ENSRNOG00000019938	Slc23a1	2380	55.1812	9.10779	0.165052	0.00326347
ENSRNOT00000027170	ENSRNOG00000020029	Fam195a	820	100.658	23.3745	0.232216	0.00211578
ENSRNOT00000027220	ENSRNOG00000020083	Scly	2134	89.0266	22.4245	0.251885	0.00199084
ENSRNOT00000027439	ENSRNOG00000032152	Rab11fip3	2998	118.215	30.9486	0.261799	0.00112945
ENSRNOT00000027458	ENSRNOG00000020275	Ccr10	1742	13.7615	2.21384	0.160873	0.00633724
ENSRNOT00000027518	ENSRNOG00000050424	Decr2	1448	225.438	34.7545	0.154164	0.00458807
ENSRNOT00000027544	ENSRNOG00000020309	Gfra3	2044	23.125	5.73087	0.247822	0.00127727
ENSRNOT00000028102	ENSRNOG00000020704	Dak	2369	157.499	36.2964	0.230455	0.000249966
ENSRNOT00000028392	ENSRNOG00000020900	Prodh2	868	125.825	24.2097	0.192408	0.00348535
ENSRNOT00000028546	ENSRNOG00000021027	Dbp	1623	98.0475	30.3747	0.309796	0.00159377
ENSRNOT00000028665	ENSRNOG00000021108	Slc22a12	2147	205.291	34.5926	0.168505	0.00355084
ENSRNOT00000028806	ENSRNOG00000021214	Slc22a24	1090	45.8781	5.91659	0.128963	0.0102056
ENSRNOT00000029104	ENSRNOG00000024634	Gba3	1316	236.357	29.8612	0.126339	0.00624895
ENSRNOT00000030082	ENSRNOG00000021463	Ppara	2021	23.2309	3.25031	0.139913	0.0128804
ENSRNOT00000030273	ENSRNOG00000039350	Gng13	354	145.659	18.9802	0.130306	0.00735434
ENSRNOT00000030341	ENSRNOG00000028225	Tnni3k	2982	0.949561	0.0353928	0.0372728	0.0281409
ENSRNOT00000031326	ENSRNOG00000037798	Erich4	937	62.8621	10.9319	0.173903	0.0017086
ENSRNOT00000031370	ENSRNOG00000027066	Stk32a	1437	6.48671	0.99344	0.15315	0.00356273
ENSRNOT00000031756	ENSRNOG00000026585	Lrrc66	2598	6.78912	0.702157	0.103424	0.00159269
ENSRNOT00000032185	ENSRNOG00000029861	Gsta2	585	1078.43	160.298	0.14864	0.00525032
ENSRNOT00000032634	ENSRNOG00000018740	Ugt1a3	2313	73.8422	17.8844	0.242198	3.06373e-05
ENSRNOT00000032783	ENSRNOG00000023588	Dmgdh	2978	92.2705	15.1786	0.164501	0.000730207
ENSRNOT00000033413	ENSRNOG00000012508	Slc39a8	3071	29.7101	7.66914	0.258133	0.00153706
ENSRNOT00000033958	ENSRNOG00000022711	Slco4c1	2175	19.7307	2.81803	0.142825	0.0116831
ENSRNOT00000034289	ENSRNOG00000025648	Dhrs7l1	1753	525.07	26.364	0.0502105	7.33705e-05
ENSRNOT00000034340	ENSRNOG00000033266	Prss30	1621	23.9523	2.53767	0.105947	0.00169819
ENSRNOT00000035123	ENSRNOG00000025476	Tmem252	2077	254.172	60.4111	0.237678	0.00523131
ENSRNOT00000035685	ENSRNOG00000024903	Slc7a13	1824	2145.47	57.4941	0.0267979	0.00187922
ENSRNOT00000036027	ENSRNOG00000021524	Mrap	836	26.5559	3.84317	0.14472	0.00651471
ENSRNOT00000036586	ENSRNOG00000022932	Serhl2	2493	17.6134	3.72375	0.211416	0.00982523
ENSRNOT00000036714	ENSRNOG00000026501	Slc6a19	2431	110.063	23.494	0.213459	0.0119678
ENSRNOT00000037397	ENSRNOG00000023340	Tmem72	3368	35.4199	6.4539	0.182211	0.0114816
ENSRNOT00000037690	ENSRNOG00000025489	Pkd2l2	2473	1.60376	0.0757097	0.0472076	0.00179991
ENSRNOT00000038543	ENSRNOG00000027833	Fnip2	3207	89.6121	23.0313	0.257011	0.0164503
ENSRNOT00000038690	ENSRNOG00000010337	Slc13a2	2428	34.2154	4.65823	0.136144	0.00674897
ENSRNOT00000039210	ENSRNOG00000042860	Pappa2	9258	1.62265	0.177262	0.109242	0.00216721
ENSRNOT00000039909	ENSRNOG00000031335	Ankrd37	762	36.0281	5.84414	0.162211	0.00401807
ENSRNOT00000040879	ENSRNOG00000050885	LOC100910526	1228	209.413	26.5706	0.126881	0.0178613
ENSRNOT00000041163	ENSRNOG00000033206	Entpd5	1782	207.428	47.8431	0.230649	0.00267539
ENSRNOT00000041176	ENSRNOG00000014851	Col4a4	1130	41.5291	9.60344	0.231246	0.000202543
ENSRNOT00000041688	ENSRNOG00000033573	Sgk2	2707	32.0626	6.67471	0.208177	0.000209732
ENSRNOT00000041908	ENSRNOG00000034191	Fmo1	2260	212.767	41.8677	0.196777	0.000687978
ENSRNOT00000042432	ENSRNOG00000029528	Cbs	2536	22.4284	3.75243	0.167307	0.00466828
ENSRNOT00000042493	ENSRNOG00000008779	Kcnj1	1921	167.882	27.6879	0.164924	0.00219256
ENSRNOT00000042494	ENSRNOG00000028985	LOC361914	1753	167.639	2.53269	0.015108	0.0193217
ENSRNOT00000043533	ENSRNOG00000029993	Kynu	1755	44.5935	7.95638	0.17842	3.79051e-05
ENSRNOT00000043572	ENSRNOG00000008047	Khk	1282	266.277	38.325	0.143929	0.00110394
ENSRNOT00000043654	ENSRNOG00000050246	Olr1675	939	58.2221	2.95297	0.050719	0.00165357
ENSRNOT00000044132	ENSRNOG00000046403	RGD1564999	684	7.61118	0.19572	0.0257148	0.000536927
ENSRNOT00000044591	ENSRNOG00000001823	St6gal1	3126	7.2883	0.0577916	0.00792937	0.0244506
ENSRNOT00000044844	ENSRNOG00000019036	Ldhd	1510	103.7	20.8639	0.201196	0.00029681
ENSRNOT00000044931	ENSRNOG00000009580	Lca5	3127	10.3866	2.39012	0.230116	0.00164272
ENSRNOT00000044944	ENSRNOG00000000201	Gsta5	1053	924.952	125.417	0.135593	0.0100637
ENSRNOT00000045275	ENSRNOG00000029528	Cbs	2494	79.2407	13.8743	0.175091	0.00261235
ENSRNOT00000045996	ENSRNOG00000031263	Haao	1252	282.577	28.1747	0.0997063	0.00159183
ENSRNOT00000046024	ENSRNOG00000029128	Cyp2d5	1637	86.9463	3.73915	0.0430053	0.00118165
ENSRNOT00000046113	ENSRNOG00000032707	Egf	3643	348.752	5.91805	0.0169692	0.00122371
ENSRNOT00000046937	ENSRNOG00000028008	Slc5a12	3328	176.145	40.2921	0.228744	0.010043
ENSRNOT00000046951	ENSRNOG00000015654	Ghr	2941	65.76	15.8636	0.241235	0.00188379
ENSRNOT00000047595	ENSRNOG00000001809	Hrg	1697	13.0189	0.742664	0.0570452	0.0294842
ENSRNOT00000048367	ENSRNOG00000030894	Slco1a6	2478	341.842	27.5426	0.0805712	0.00898534
ENSRNOT00000048385	ENSRNOG00000013808	Ces2g	2480	127.785	18.7027	0.14636	0.0128698
ENSRNOT00000048923	ENSRNOG00000029549	Eci3	1178	744.786	147.116	0.197528	0.00164319
ENSRNOT00000049154	ENSRNOG00000036984	Slco1a1	2740	184.178	3.93459	0.0213629	0.00553166
ENSRNOT00000049311	ENSRNOG00000019659	Aspa	1534	206.799	42.662	0.206297	0.00134544
ENSRNOT00000049729	ENSRNOG00000032374	Paqr9	1122	30.5361	3.92203	0.128439	0.00560494
ENSRNOT00000050002	ENSRNOG00000030182	Cyp2d1	1675	61.6144	6.63331	0.107658	0.000464985
ENSRNOT00000050420	ENSRNOG00000031833	RGD1562392	2811	250.074	49.3	0.197142	0.028008
ENSRNOT00000050511	ENSRNOG00000000186	Tst	1158	308.214	87.0898	0.282563	0.00376107
ENSRNOT00000050522	ENSRNOG00000029590	Spatc1	1582	11.15	1.65565	0.148488	0.00163015
ENSRNOT00000050551	ENSRNOG00000045677	Nlrp6	2675	22.7728	3.59024	0.157655	0.000105491
ENSRNOT00000051075	ENSRNOG00000029651	LOC100365958	1855	92.5991	6.125	0.0661454	0.0136843
ENSRNOT00000051445	ENSRNOG00000012794	Grhpr	1267	411.914	67.5653	0.164028	0.00442104
ENSRNOT00000051741	ENSRNOG00000033830	Slc7a12	1761	144.303	1.71238	0.0118666	0.00131878
ENSRNOT00000051927	ENSRNOG00000016625	Slc22a2	2149	270.354	23.8414	0.0881859	0.0035695
ENSRNOT00000054729	ENSRNOG00000013241	Cyp2c13	843	11.8999	0.634268	0.0533	0.0329031
ENSRNOT00000054915	ENSRNOG00000036659	Fn3k	1130	36.96	5.48195	0.148321	0.00535508
ENSRNOT00000054962	ENSRNOG00000036692	Gcgr	1874	9.56618	1.88003	0.196529	0.00102211
ENSRNOT00000054963	ENSRNOG00000036693	Slc25a10	1938	168.939	39.5174	0.233915	0.00161275
ENSRNOT00000055271	ENSRNOG00000036827	Ppp1r1a	1549	92.9435	9.93376	0.10688	0.00228675
ENSRNOT00000055664	ENSRNOG00000002456	Hlf	888	14.8168	2.17403	0.146727	0.00199032
ENSRNOT00000055879	ENSRNOG00000032871	Mlc1	2777	10.9543	0.145862	0.0133155	0.0167859
ENSRNOT00000056443	ENSRNOG00000037307	Spata22	1228	16.7094	0.905197	0.0541729	0.0222757
ENSRNOT00000056680	ENSRNOG00000037446	Pxmp2	828	56.728	12.7655	0.22503	0.00284206
ENSRNOT00000057218	ENSRNOG00000000590	Naglt1	2173	394.397	65.1349	0.165151	0.00178527
ENSRNOT00000057435	ENSRNOG00000037815	Acad10	3493	47.9285	11.4558	0.239018	0.00135193
ENSRNOT00000058036	ENSRNOG00000007839	Slc16a7	2778	57.2183	9.20671	0.160905	0.00280608
ENSRNOT00000058237	ENSRNOG00000038258	Upb1	1267	100.191	12.4803	0.124565	0.0168522
ENSRNOT00000058367	ENSRNOG00000038331	Akr1c1	1181	150.306	12.1751	0.0810018	0.0375343
ENSRNOT00000058413	ENSRNOG00000038361	RGD1564865	1108	290.703	35.006	0.120418	0.00470275
ENSRNOT00000059270	ENSRNOG00000003533	Clcn4	4332	22.0932	5.31671	0.240649	0.00737537
ENSRNOT00000059424	ENSRNOG00000028582	LOC688389	1410	1006.88	133.811	0.132896	0.00656833
ENSRNOT00000060530	ENSRNOG00000039494	Aass	3154	202.548	34.8688	0.172151	0.000201204
ENSRNOT00000060535	ENSRNOG00000002878	Afm	1963	45.9484	8.05359	0.175275	0.0016206
ENSRNOT00000060548	ENSRNOG00000039504	LOC360919	1882	44.0421	8.08495	0.183573	0.0038744
ENSRNOT00000061708	ENSRNOG00000040120	Bhmt2	1965	185.287	26.2492	0.141668	0.0012529
ENSRNOT00000061864	ENSRNOG00000047369	LOC100910057	1140	168.799	36.1546	0.214188	0.0039676
ENSRNOT00000061896	ENSRNOG00000040215	LOC100910526	891	109.155	18.1752	0.166508	0.0207819
ENSRNOT00000064077	ENSRNOG00000011968	Dnajc6	5062	8.17768	1.63352	0.199753	0.00118444
ENSRNOT00000064569	ENSRNOG00000042950	Slc5a9	3398	19.2492	3.63713	0.188949	0.00695983
ENSRNOT00000064611	ENSRNOG00000016469	Fxyd2	641	273.339	55.345	0.202477	0.01122
ENSRNOT00000064847	ENSRNOG00000007980	Anxa13	1608	18.0969	0.29295	0.0161878	0.0158796
ENSRNOT00000064875	ENSRNOG00000017072	Slc16a14	2252	26.887	3.94492	0.146722	0.00514803
ENSRNOT00000064884	ENSRNOG00000050243	Akr1c12l1	1214	428.871	19.0166	0.0443412	0.00306568
ENSRNOT00000065342	ENSRNOG00000013407	Slc5a11	2095	24.4317	5.41445	0.221615	0.00642064
ENSRNOT00000065640	ENSRNOG00000042455	Tlr12	2715	26.6591	2.05364	0.0770335	0.000742715
ENSRNOT00000065978	ENSRNOG00000023587	Dhtkd1	4208	61.8009	9.09822	0.147218	0.00144029
ENSRNOT00000066052	ENSRNOG00000042881	LOC681366	321	137.943	8.61435	0.0624488	0.0199742
ENSRNOT00000066266	ENSRNOG00000001159	Tff3	432	3956.89	404.84	0.102313	0.000707434
ENSRNOT00000066362	ENSRNOG00000042041	Gal3st1	1858	13.0945	1.93253	0.147583	0.0022739
ENSRNOT00000066773	ENSRNOG00000033389	Susd2	3185	77.4757	12.5086	0.161451	0.00666887
ENSRNOT00000067331	ENSRNOG00000006096	Slc26a7	2285	7.08542	0.288275	0.0406857	0.00618923
ENSRNOT00000067562	ENSRNOG00000019424	Aspdh	950	56.8401	7.57353	0.133243	0.00309672
ENSRNOT00000067612	ENSRNOG00000011599	Gldc	3367	31.6045	2.36486	0.0748267	0.00363764
ENSRNOT00000067843	ENSRNOG00000010658	Cth	1742	220.12	34.1701	0.155234	0.00295221
ENSRNOT00000068167	ENSRNOG00000013223	Fah	1357	208.98	41.22	0.197244	0.00017402
ENSRNOT00000070967	ENSRNOG00000045738	Ak4	3731	430.845	62.8044	0.14577	0.00069987
ENSRNOT00000071416	ENSRNOG00000047527	Klk1	786	350.77	23.1503	0.0659987	0.00123328
ENSRNOT00000071574	ENSRNOG00000047565	LOC100911186	1442	199.646	53.1547	0.266244	0.00120409
ENSRNOT00000071588	ENSRNOG00000016650	Slc30a2	3015	10.0245	0.844922	0.0842857	0.0137629
ENSRNOT00000072176	ENSRNOG00000046214	Cyp27b1	2426	5.98942	0.239315	0.0399563	0.0279929
ENSRNOT00000072215	ENSRNOG00000047708	Gstz1	1670	101.232	21.9931	0.217254	0.000785381
ENSRNOT00000072812	ENSRNOG00000048623	LOC100911564	879	22.8615	2.44824	0.10709	0.00224859
ENSRNOT00000073012	ENSRNOG00000050330	LOC100910178	3393	301.428	5.20126	0.0172554	0.000669424
ENSRNOT00000073380	ENSRNOG00000050464	GSTA3	552	404.319	57.9936	0.143435	0.00499091
ENSRNOT00000073809	ENSRNOG00000050205	Afmid	2511	64.3196	14.4603	0.22482	0.000263973
ENSRNOT00000074067	ENSRNOG00000046654	Crym	1186	330.891	64.5411	0.195052	0.00522029
ENSRNOT00000074116	ENSRNOG00000049345	Mep1b	2289	124.297	10.1183	0.0814039	0.000338867
ENSRNOT00000074209	ENSRNOG00000045743	Etnppl	1500	41.4657	2.40222	0.0579327	0.0101042
ENSRNOT00000074362	ENSRNOG00000050315	Dcxr	850	444.714	78.602	0.176747	0.00301738
ENSRNOT00000074389	ENSRNOG00000016217	Gtpbp4	2996	52.9293	13.2762	0.250829	0.00768951
ENSRNOT00000074688	ENSRNOG00000048672	Tmem207	432	37.1882	0.864661	0.0232509	0.015846
ENSRNOT00000075042	ENSRNOG00000047023	Aldh1l1	2733	94.0069	20.962	0.222984	0.00190539
ENSRNOT00000075067	ENSRNOG00000047537	LOC100912373	360	13.3474	0.96255	0.0721152	0.0136127
ENSRNOT00000075233	ENSRNOG00000049170	AABR06111419.1	1371	2.96228	0.100688	0.03399	0.0301327
ENSRNOT00000076126	ENSRNOG00000051143	Ranbp3l	2076	48.0007	4.5716	0.0952403	0.0169254
ENSRNOT00000076470	ENSRNOG00000051143	Ranbp3l	401	101.162	7.60365	0.0751629	0.0309731
ENSRNOT00000076655	ENSRNOG00000000729	Tmlhe	1456	146.025	24.9847	0.171098	0.00433209
Novel_000030	XLOC_061412	-	5170	0.95778	0.0505431	0.0527711	0.00291053
Novel_000065	XLOC_154491	-	4229	48.8791	13.3318	0.272751	0.022537
Novel_000072	XLOC_176800	-	2262	12.6671	1.77774	0.140343	0.00322854
Novel_000116	XLOC_264199	-	629	39.8018	1.6494	0.0414402	0.0243188
Novel_000132	XLOC_281686	-	6491	3.53625	0	0	0.00125434
Novel_000153	XLOC_374073	-	1519	20.2891	2.33356	0.115015	0.0107258
Novel_000163	XLOC_397709	-	1826	0.595616	0.0420613	0.0706181	0.0456208
Novel_000685	XLOC_440305	-	832	7.5666	0.600218	0.0793246	0.000934427
Novel_000794	XLOC_679586	-	2990	6.11738	0.330369	0.0540049	0.0189498
Novel_001003	XLOC_871212	-	5047	6.93466	0.815265	0.117564	0.00491108
Novel_001031	XLOC_926666	-	2450	8.03646	1.08859	0.135457	0.000577043
Novel_001032	XLOC_926666	-	3245	6.6296	0.550906	0.0830979	0.0115251
Novel_001203	XLOC_1116764	-	6548	1.10931	0.0593906	0.0535383	0.0429973
Novel_001332	XLOC_1216280	-	2518	1.47069	0.0723475	0.0491929	0.0158769
Novel_001458	XLOC_1414373	-	2744	11.1752	0.838417	0.0750248	0.00601779
Novel_001524	XLOC_1541760	-	909	26.9262	0.519625	0.0192981	0.0183613
Novel_001527	XLOC_1554152	-	1374	15.02	1.52939	0.101824	0.0198994
Novel_001546	XLOC_1674279	-	446	57.5279	7.71229	0.134062	0.00708628
Novel_001550	XLOC_1541760	-	2660	11.7123	0.517041	0.0441452	0.00802998
Novel_001632	XLOC_1541760	-	1517	7.44107	0.219365	0.0294803	0.0224972
Novel_002211	XLOC_2371524	-	1443	23.2334	2.95181	0.12705	0.00716701
Novel_002245	XLOC_2482060	-	2390	0.676964	0.0406555	0.0600556	0.00230454
Novel_002282	XLOC_2580855	-	3253	11.8846	1.47707	0.124284	0.00666832
Novel_002637	XLOC_2968371	-	852	242.138	21.7899	0.0899899	0.00107185
Novel_002638	XLOC_2968371	-	2819	35.486	3.12703	0.0881202	0.00277751
Novel_002657	XLOC_3019748	-	2339	1.10442	0.0384338	0.0348002	0.00748919
Novel_002702	XLOC_2968371	-	2863	10.5202	0.661964	0.0629233	0.00155927
Novel_002752	XLOC_2787585	-	2231	120.337	27.8642	0.23155	0.00492979
Novel_002891	XLOC_3236462	-	976	5.78693	0.313246	0.0541299	0.0222469
Novel_002894	XLOC_3266730	-	6922	5.87152	0.103264	0.0175873	0.0268332
Novel_002902	XLOC_3276186	-	1868	200.533	22.3831	0.111618	0.00270471
Novel_002926	XLOC_3309846	-	1187	18.4911	2.15477	0.11653	0.0093043
Novel_003100	XLOC_3352390	-	4322	2.03007	0.042617	0.0209929	0.00151878
Novel_003147	XLOC_3543492	-	3229	13.0964	1.64225	0.125398	0.00406131
Novel_003160	XLOC_3360937	-	5849	0.687019	0.0829716	0.12077	0.0122327
Novel_003198	XLOC_3447942	-	8094	0.948002	0.0802679	0.0846706	0.0226617
Novel_003378	XLOC_3741867	-	798	13.1845	0.946026	0.0717529	0.00064542
Novel_003440	XLOC_3616075	-	1018	15.1536	0.963206	0.0635629	0.0127814
Novel_003585	XLOC_3853233	-	11426	8.21802	1.37408	0.167203	0.000246387
Novel_003598	XLOC_3902638	-	1809	28.1098	3.6869	0.131161	0.00352235
Novel_003729	XLOC_3957106	-	1296	45.0232	10.6352	0.236215	0.00183221
Novel_003751	XLOC_3957106	-	1234	73.8824	18.1153	0.245192	0.00363104
Novel_003814	XLOC_4106174	-	1254	4.31389	0.535068	0.124034	0.00241766
Novel_003817	XLOC_4109766	-	2523	2.86076	0.0568007	0.0198551	0.0195018
Novel_003849	XLOC_4109766	-	2372	3.58609	0.138361	0.0385828	0.00250905
Novel_003869	XLOC_4109766	-	1024	14.8217	0.828524	0.0558994	0.029085
TCONS_00060657	XLOC_394243	-	2721	4.34175	0.509485	0.117345	0.0072305
TCONS_00643524	XLOC_203615	-	1003	12.0924	1.32519	0.109588	0.00304228
TCONS_00731307	XLOC_532212	-	579	2.4375	0.157314	0.064539	0.0111251
TCONS_00785427	XLOC_520342	-	1003	13.9232	1.7019	0.122235	0.00740241
TCONS_00791215	XLOC_555777	-	3943	2.13531	0.184038	0.0861879	0.0071197
TCONS_01041135	XLOC_751031	-	972	27.0683	2.78133	0.102752	0.00355985
TCONS_01387191	XLOC_893926	-	5307	23.6055	1.1274	0.04776	0.00896514
TCONS_01537349	XLOC_893926	-	1436	22.081	0.966667	0.0437783	0.0229021
TCONS_01972695	XLOC_1216275	-	1657	38.706	2.29714	0.0593484	0.00724237
TCONS_01990702	XLOC_1342146	-	6858	2.98762	0.151941	0.0508568	0.0282614
TCONS_01994549	XLOC_1382390	-	2861	1.98181	0.137193	0.0692258	0.00817206
TCONS_02254265	XLOC_1392975	-	3680	6.88735	0.437831	0.0635704	0.00522958
TCONS_02276745	XLOC_1414548	-	6708	1.85183	0.16976	0.0916713	0.00540487
TCONS_02500388	XLOC_1581469	-	7180	1.79375	0.110777	0.061757	0.000636835
TCONS_02507882	XLOC_1630773	-	8516	1.57772	0.0548626	0.0347733	0.00454228
TCONS_02528557	XLOC_1630773	-	7635	0.994135	0.0372818	0.0375018	0.0139386
TCONS_02551401	XLOC_1630773	-	3159	2.82928	0.0337073	0.0119137	0.00232948
TCONS_02551402	XLOC_1630773	-	4614	1.79136	0.0310914	0.0173563	0.0106484
TCONS_02778908	XLOC_1700353	-	3602	0.922173	0.0251396	0.0272612	0.042018
TCONS_03162268	XLOC_2119347	-	3284	1.3555	0.105248	0.0776457	0.00134493
TCONS_03175771	XLOC_2237814	-	3588	1.07633	0.0862638	0.0801461	0.00332009
TCONS_03293860	XLOC_2329455	-	6350	2.12734	0.312632	0.146959	0.00626444
TCONS_03803772	XLOC_2433862	-	759	13.5499	0.33127	0.0244481	0.0040096
TCONS_04480416	XLOC_3019748	-	2847	0.713303	0.0540938	0.0758357	0.0109201
TCONS_04883422	XLOC_3081081	-	2387	4.80265	0.612584	0.127551	0.00190217
TCONS_04901121	XLOC_3211460	-	4236	5.65041	0.451333	0.0798762	0.00870461
TCONS_04907635	XLOC_3275393	-	2064	2.06096	0.139406	0.0676412	0.00959993
TCONS_05336702	XLOC_3352390	-	1915	1.18476	0.0215397	0.0181807	0.00513418
TCONS_05373530	XLOC_3398914	-	1971	5.59498	0.419375	0.0749556	0.000228185
TCONS_05380507	XLOC_3447959	-	3838	1.6052	0.143158	0.0891841	0.00196887
TCONS_05747446	XLOC_3748038	-	2563	6.18362	0.689845	0.11156	0.00141453
TCONS_05767281	XLOC_3661177	-	2226	2.63903	0.120255	0.0455677	0.00630377
TCONS_06108003	XLOC_3848893	-	4245	1.85771	0.0090067	0.00484827	0.0246442
TCONS_06130599	XLOC_3802098	-	3693	1.55325	0.0593983	0.0382412	0.00233361
TCONS_06177675	XLOC_3930943	-	5116	3.53506	0.615556	0.174129	0.000669396
TCONS_06461752	XLOC_4158496	-	2461	2.03351	0.052971	0.0260491	0.0116698
TCONS_06474031	XLOC_4064990	-	4943	2.69938	0.049267	0.0182512	0.0126224
TCONS_06506805	XLOC_4109766	-	2133	5.48444	0.594965	0.108482	0.00714883

## Sheet: Supplementary table 4
Supplemental Table 4. upregulated mRNAs in renal tissues compared between UUO and Sham group
transcript id	gene id	gene name	length	Sham FPKM	UUO FPKM	Fold Change	p value
ENSRNOT00000000256	ENSRNOG00000000239	Ccl7	807	0.872919	33.3517	38.2071	0.0354655
ENSRNOT00000000514	ENSRNOG00000000443	C4a	4689	21.8807	207.387	9.47805	0.00245536
ENSRNOT00000000528	ENSRNOG00000000456	Psmb8	1086	23.4937	114.115	4.85727	0.00229833
ENSRNOT00000000532	ENSRNOG00000000459	Psmb9	913	16.1563	62.4918	3.86795	0.00196298
ENSRNOT00000000628	ENSRNOG00000000521	Cdkn1a	1873	2.13865	26.0996	12.2038	0.0123204
ENSRNOT00000000637	ENSRNOG00000000529	Pim1	1201	4.79922	28.3902	5.91558	0.00798797
ENSRNOT00000000707	ENSRNOG00000000579	Marcks	1780	15.2941	56.4082	3.68824	0.00793337
ENSRNOT00000000737	ENSRNOG00000000599	Lama4	5912	6.3285	26.0665	4.11891	0.0223172
ENSRNOT00000000792	ENSRNOG00000000640	Egr2	2956	0.144964	16.0193	110.506	0.00431054
ENSRNOT00000000889	ENSRNOG00000000700	Tmem119	2167	1.72762	23.9272	13.8498	0.00517644
ENSRNOT00000001054	ENSRNOG00000000805	Gja1	3127	9.14011	55.5276	6.07516	0.00859099
ENSRNOT00000001084	ENSRNOG00000000816	Ppp1r18	2632	4.88392	17.2754	3.53721	0.000989514
ENSRNOT00000001093	ENSRNOG00000000824	Dse	4232	7.11491	29.9993	4.2164	0.00291604
ENSRNOT00000001095	ENSRNOG00000000821	Tubb5	2171	56.5202	320.182	5.66492	0.00030451
ENSRNOT00000001099	ENSRNOG00000000827	Ier3	1097	45.4828	201.692	4.43447	0.00142711
ENSRNOT00000001315	ENSRNOG00000000991	Arpc1b	1516	94.5643	362.877	3.83736	0.00160378
ENSRNOT00000001332	ENSRNOG00000001005	Fcer2	1995	0.18659	2.49018	13.3458	0.021172
ENSRNOT00000001533	ENSRNOG00000001158	Abcg1	3410	7.52583	27.9111	3.7087	0.0069236
ENSRNOT00000001679	ENSRNOG00000001249	Col6a1	3885	16.8252	135.563	8.05715	0.0115973
ENSRNOT00000001695	ENSRNOG00000001254	Col6a2	3601	15.1933	87.8267	5.78062	0.0133701
ENSRNOT00000001894	ENSRNOG00000025001	Pcolce	1561	25.4648	120.728	4.74099	0.00849799
ENSRNOT00000001916	ENSRNOG00000001414	Serpine1	3063	1.92115	123.97	64.5291	0.00126194
ENSRNOT00000001935	ENSRNOG00000001425	Sh2b2	2806	0.875462	6.28238	7.17607	0.0130683
ENSRNOT00000002003	ENSRNOG00000001476	Cldn4	1796	17.7613	170.909	9.62251	0.0163495
ENSRNOT00000002028	ENSRNOG00000001480	Ncf1	2758	6.14178	25.7279	4.189	0.00759706
ENSRNOT00000002066	ENSRNOG00000001514	Cdca7	2330	0.69769	7.19969	10.3193	0.0111765
ENSRNOT00000002187	ENSRNOG00000001607	Adamts1	4841	41.0762	346.286	8.43034	0.00680773
ENSRNOT00000002313	ENSRNOG00000001704	Runx1	2010	0.810537	10.2854	12.6896	0.00346181
ENSRNOT00000002373	ENSRNOG00000001739	Mfi2	4197	0.149598	2.94628	19.6947	0.0174246
ENSRNOT00000002679	ENSRNOG00000001953	Bace2	1768	4.90131	22.453	4.58103	0.00258429
ENSRNOT00000002819	ENSRNOG00000002057	Slc10a6	1113	0.852291	7.1598	8.40066	0.00878455
ENSRNOT00000002883	ENSRNOG00000026504	Fam114a1	1704	5.34173	31.5958	5.91489	0.00588696
ENSRNOT00000003102	ENSRNOG00000002273	Naaa	1812	3.98598	17.2457	4.32659	0.00253535
ENSRNOT00000003248	ENSRNOG00000002343	Uchl1	1027	3.59872	55.4922	15.42	0.0049931
ENSRNOT00000003268	ENSRNOG00000002382	LOC100911714	1483	4.87358	54.4027	11.1628	0.0184228
ENSRNOT00000003313	ENSRNOG00000002418	Tgfb2	2865	1.79215	12.9519	7.22702	0.00109459
ENSRNOT00000003320	ENSRNOG00000002403	Fam129a	3622	4.25398	67.7712	15.9313	0.0126897
ENSRNOT00000003625	ENSRNOG00000002640	Serpinb5	2583	0.12629	2.9008	22.9693	0.0132243
ENSRNOT00000003721	ENSRNOG00000002746	Fstl1	1648	12.547	47.7074	3.80228	0.00613217
ENSRNOT00000003940	ENSRNOG00000002946	Socs3	678	3.05453	102.143	33.4398	0.00109922
ENSRNOT00000004026	ENSRNOG00000002930	Ppl	6281	7.17754	35.8827	4.99931	0.000810229
ENSRNOT00000004117	ENSRNOG00000003018	Olfml2b	3122	3.36773	32.8198	9.7454	0.00808792
ENSRNOT00000004121	ENSRNOG00000003069	Cd38	2753	1.1936	8.12706	6.80885	0.0197918
ENSRNOT00000004248	ENSRNOG00000003104	Trpv2	2734	0.880003	7.04924	8.01048	0.0189031
ENSRNOT00000004290	ENSRNOG00000003148	Timp2	1661	23.9776	102.731	4.28447	0.0075203
ENSRNOT00000004315	ENSRNOG00000027380	Upk1b	1773	0.92892	19.6854	21.1917	0.0356754
ENSRNOT00000004320	ENSRNOG00000003217	Lgals3bp	2152	19.9313	95.2747	4.78016	0.00247235
ENSRNOT00000004373	ENSRNOG00000003259	C1qtnf1	2751	4.51182	17.9354	3.97521	0.00876263
ENSRNOT00000004408	ENSRNOG00000003300	Btg2	2519	12.2164	145.588	11.9174	0.0125096
ENSRNOT00000004475	ENSRNOG00000003348	Rasd1	1595	5.27411	72.2681	13.7024	0.0122421
ENSRNOT00000004713	ENSRNOG00000003538	Adamts4	3339	0.435201	8.82749	20.2837	0.0196079
ENSRNOT00000004741	ENSRNOG00000003453	Lypd1	2011	2.5546	14.8673	5.81981	0.0061747
ENSRNOT00000004821	ENSRNOG00000022067	Tlr5	4255	0.205053	1.54209	7.52045	0.00217281
ENSRNOT00000004842	ENSRNOG00000003546	Tnfrsf12a	967	16.181	142.53	8.80848	0.000281229
ENSRNOT00000004950	ENSRNOG00000003720	Prrx1	1364	2.23741	13.2773	5.93421	0.0106177
ENSRNOT00000004956	ENSRNOG00000003357	Col3a1	4765	84.6227	1011.76	11.9561	0.0216664
ENSRNOT00000005073	ENSRNOG00000003736	Col5a2	4460	15.4191	128.288	8.32007	0.00941045
ENSRNOT00000005085	ENSRNOG00000003745	Atf3	1894	1.93097	80.8779	41.8847	0.0261555
ENSRNOT00000005143	ENSRNOG00000003866	Cxcr4	1050	6.2628	52.0564	8.312	0.0130015
ENSRNOT00000005156	ENSRNOG00000003687	Rgs2	1641	12.5887	119.957	9.52889	0.0272291
ENSRNOT00000005251	ENSRNOG00000003895	Rgs1	1294	1.39777	43.6045	31.1958	0.0218902
ENSRNOT00000005285	ENSRNOG00000003899	Krt14	1458	0.346555	41.951	121.052	0.0234466
ENSRNOT00000005311	ENSRNOG00000003897	Col1a1	5825	19.7782	229.363	11.5968	0.0219761
ENSRNOT00000005382	ENSRNOG00000026371	Krt17	1507	0.020801	10.4449	502.138	0.0156846
ENSRNOT00000005383	ENSRNOG00000003977	Dusp1	1936	23.2976	159.88	6.8625	0.0350616
ENSRNOT00000005399	ENSRNOG00000026644	Glipr1	1005	5.30036	37.2949	7.03631	0.0131176
ENSRNOT00000005461	ENSRNOG00000004062	C4bpa	2309	0.033273	2.91041	87.4707	0.0269367
ENSRNOT00000005535	ENSRNOG00000048365	LOC100911625	1305	1.02009	7.9772	7.82007	0.00641123
ENSRNOT00000005553	ENSRNOG00000004188	LOC298795	1272	0.1607	5.69993	35.4694	0.00725445
ENSRNOT00000005601	ENSRNOG00000013141	Eno2	2217	1.7234	12.06	6.99778	0.00439456
ENSRNOT00000005619	ENSRNOG00000004192	Arhgap30	4198	2.96075	12.3346	4.16603	0.00937409
ENSRNOT00000005686	ENSRNOG00000004226	Irak3	3034	2.55112	11.1513	4.37114	0.00285934
ENSRNOT00000005775	ENSRNOG00000004295	Abca9	4854	1.30189	9.8152	7.53917	0.00315848
ENSRNOT00000005909	ENSRNOG00000004411	Tspan8	1205	68.0578	354.515	5.20903	0.0112479
ENSRNOT00000005911	ENSRNOG00000004367	Elk3	3818	6.87448	23.8203	3.46503	0.0012961
ENSRNOT00000006070	ENSRNOG00000004554	Dcn	1614	99.9858	951.326	9.51461	0.0216933
ENSRNOT00000006106	ENSRNOG00000004470	Il24	1159	0.0459436	28.0299	610.093	0.00186945
ENSRNOT00000006119	ENSRNOG00000003909	Esyt1	3745	15.1941	52.6822	3.46728	0.00757997
ENSRNOT00000006122	ENSRNOG00000004508	Pxdn	4422	9.93025	89.7706	9.04011	0.00809385
ENSRNOT00000006142	ENSRNOG00000004578	Cthrc1	1216	0.392404	42.453	108.187	0.0125713
ENSRNOT00000006188	ENSRNOG00000004500	Myc	2339	2.44281	18.0385	7.38433	0.000953058
ENSRNOT00000006256	ENSRNOG00000004703	Muc15	1419	0.0357148	0.694434	19.4439	0.0226693
ENSRNOT00000006308	ENSRNOG00000004649	Il1b	1329	3.40529	31.8628	9.35685	0.0182627
ENSRNOT00000006460	ENSRNOG00000004589	Galnt16	3857	0.229852	2.02609	8.81475	0.0331945
ENSRNOT00000006499	ENSRNOG00000004899	Kcns3	2312	1.8242	9.0084	4.93828	0.000640729
ENSRNOT00000006517	ENSRNOG00000004854	Has2	4174	0.111544	4.61437	41.3681	0.0400618
ENSRNOT00000006765	ENSRNOG00000004972	Upp1	1098	9.74982	58.9465	6.0459	0.000969879
ENSRNOT00000006777	ENSRNOG00000004613	Gpm6b	2089	3.90382	16.6669	4.26938	0.000807132
ENSRNOT00000007071	ENSRNOG00000005126	Pqlc3	1902	3.444	26.4682	7.6853	0.00201508
ENSRNOT00000007198	ENSRNOG00000005188	Tspan11	3783	0.114005	1.37099	12.0257	0.0107778
ENSRNOT00000007202	ENSRNOG00000005378	Gna15	1683	1.09392	6.61604	6.04803	0.00174602
ENSRNOT00000007249	ENSRNOG00000005438	Pcsk2	2446	0.0865119	2.36456	27.3322	0.033268
ENSRNOT00000007268	ENSRNOG00000005392	Ngfr	3254	0.186193	1.70449	9.15444	0.00551716
ENSRNOT00000007379	ENSRNOG00000005447	Ypel2	2166	7.77685	28.4927	3.66378	0.00328359
ENSRNOT00000007485	ENSRNOG00000005670	Art4	2436	0.595802	5.80743	9.74724	0.0106055
ENSRNOT00000007577	ENSRNOG00000005695	Mgp	590	185.666	2531.28	13.6335	0.00729206
ENSRNOT00000007588	ENSRNOG00000026702	Amica1	1200	0.295522	4.00798	13.5624	0.00178389
ENSRNOT00000007702	ENSRNOG00000005731	Birc3	2494	2.41225	38.1623	15.8202	0.00803186
ENSRNOT00000007779	ENSRNOG00000005809	Arhgdib	1171	38.2664	118.441	3.09517	0.00580758
ENSRNOT00000007789	ENSRNOG00000005930	Nnmt	1043	0.85462	10.1131	11.8335	0.0141862
ENSRNOT00000007851	ENSRNOG00000005935	A3galt2	1909	8.33433	70.9685	8.51519	0.00185569
ENSRNOT00000007882	ENSRNOG00000005971	Gpr176	3639	2.14472	11.2792	5.25906	0.00255048
ENSRNOT00000007949	ENSRNOG00000005871	Il1rn	1909	0.902253	11.705	12.9731	0.0278393
ENSRNOT00000007984	ENSRNOG00000005853	Tacr1	3414	0.0131871	0.478093	36.2545	0.0106588
ENSRNOT00000008008	ENSRNOG00000021403	Rhob	591	50.0932	303.077	6.05027	0.0061374
ENSRNOT00000008184	ENSRNOG00000042980	Adam19	6286	1.11924	11.4638	10.2425	0.0175342
ENSRNOT00000008212	ENSRNOG00000006151	Reg3b	781	0.0281361	7.41584	263.571	0.0146002
ENSRNOT00000008282	ENSRNOG00000006237	Gpr37l1	2278	0.160332	1.59135	9.92534	0.0125339
ENSRNOT00000008356	ENSRNOG00000006197	Calu	3166	27.9068	104.065	3.72901	0.00168536
ENSRNOT00000008440	ENSRNOG00000006025	Lamb3	4068	1.68235	22.6333	13.4533	0.0133508
ENSRNOT00000008582	ENSRNOG00000006396	Sdc1	3000	7.66984	46.7225	6.09172	0.0155837
ENSRNOT00000008665	ENSRNOG00000006579	Reg3g	773	0.132751	8.6093	64.853	0.0106799
ENSRNOT00000008719	ENSRNOG00000006030	Ptprz1	7854	0.12059	3.23723	26.845	0.00672815
ENSRNOT00000008754	ENSRNOG00000006330	Elf3	1951	25.6358	117.38	4.57877	0.00786051
ENSRNOT00000008885	ENSRNOG00000006646	Vopp1	2883	8.29622	28.0975	3.38678	0.00158259
ENSRNOT00000008898	ENSRNOG00000006735	Cdkn2b	2261	0.207831	5.94325	28.5966	0.0122839
ENSRNOT00000008909	ENSRNOG00000006778	Mmp19	1873	1.86694	15.1459	8.11269	0.0144688
ENSRNOT00000008971	ENSRNOG00000006723	Itga11	4606	0.426681	4.26134	9.9872	0.0253423
ENSRNOT00000009000	ENSRNOG00000006094	Cd44	3995	0.590653	5.59646	9.47504	0.00209418
ENSRNOT00000009073	ENSRNOG00000006094	Cd44	2750	5.09039	106.305	20.8835	0.00713714
ENSRNOT00000009121	ENSRNOG00000006682	Nav3	5076	1.64862	6.48498	3.93359	0.000232975
ENSRNOT00000009280	ENSRNOG00000039754	Rab7b	1229	0.210802	5.99822	28.4543	0.00367361
ENSRNOT00000009313	ENSRNOG00000007002	Lif	609	0.425224	12.4223	29.2136	0.00136172
ENSRNOT00000009448	ENSRNOG00000007159	Ccl2	780	8.29331	129.47	15.6114	0.0246797
ENSRNOT00000009551	ENSRNOG00000007300	C1qtnf6	2308	2.173	17.7243	8.15662	0.0155857
ENSRNOT00000009573	ENSRNOG00000007243	Havcr1	2514	1.01616	177.927	175.098	0.013333
ENSRNOT00000009718	ENSRNOG00000007256	Necab1	1197	0.107242	3.15832	29.4505	0.0220199
ENSRNOT00000009813	ENSRNOG00000007092	Fgb	1612	2.06889	66.9444	32.3576	0.0304895
ENSRNOT00000009817	ENSRNOG00000007457	Serping1	1791	27.3221	103.657	3.79389	0.00979021
ENSRNOT00000009908	ENSRNOG00000007540	Msc	612	0.156844	6.58987	42.0156	0.00370277
ENSRNOT00000009921	ENSRNOG00000007067	Padi1	3740	0.0519108	1.97723	38.089	0.0121609
ENSRNOT00000010031	ENSRNOG00000007545	Angptl4	1844	7.31325	41.3156	5.64942	0.0119522
ENSRNOT00000010127	ENSRNOG00000007613	C1qtnf5	1335	7.78226	43.9234	5.64405	0.00762741
ENSRNOT00000010167	ENSRNOG00000007731	LOC691995	1474	0.47551	5.37812	11.3102	0.00216462
ENSRNOT00000010243	ENSRNOG00000033434	Casp12	1287	2.9958	31.4264	10.4902	0.0229597
ENSRNOT00000010266	ENSRNOG00000007810	Gdf6	3507	0.0265878	1.16461	43.8023	0.0221268
ENSRNOT00000010293	ENSRNOG00000007638	Loxl3	2839	1.37723	6.47198	4.69928	0.00547934
ENSRNOT00000010343	ENSRNOG00000007805	Mybl2	3710	0.134581	1.13475	8.43168	0.0107027
ENSRNOT00000010422	ENSRNOG00000007909	Cd69	1604	0.729369	9.19108	12.6014	0.0322188
ENSRNOT00000010463	ENSRNOG00000007726	Mcam	2903	12.4359	54.0766	4.34843	0.00422427
ENSRNOT00000010487	ENSRNOG00000007888	Fam46b	1701	0.0774682	1.17646	15.1864	0.00166616
ENSRNOT00000010521	ENSRNOG00000021441	Reln	11459	0.410389	2.44587	5.95988	0.00239478
ENSRNOT00000010607	ENSRNOG00000007476	Clmp	3901	2.3191	15.441	6.65821	0.00740169
ENSRNOT00000010636	ENSRNOG00000008061	Nuak1	2864	4.51143	16.7169	3.70544	0.00065702
ENSRNOT00000010712	ENSRNOG00000008015	Fos	1589	2.48218	142.543	57.4266	0.000649603
ENSRNOT00000010714	ENSRNOG00000008030	Shc2	3904	0.821446	6.24877	7.60703	0.0107852
ENSRNOT00000010852	ENSRNOG00000008182	Htra3	1380	2.58164	28.5713	11.0671	0.00582609
ENSRNOT00000010869	ENSRNOG00000008022	Apaf1	4370	3.35369	13.5764	4.04819	0.00180323
ENSRNOT00000010891	ENSRNOG00000008245	Ptgis	1488	1.13344	9.75913	8.61019	0.002313
ENSRNOT00000010895	ENSRNOG00000007519	Tmem43	2855	14.7538	48.1342	3.26249	0.00407793
ENSRNOT00000010932	ENSRNOG00000008246	Emilin1	3836	13.996	50.0205	3.57392	0.00353443
ENSRNOT00000010939	ENSRNOG00000008170	Jph2	4169	0.474745	3.64377	7.67522	0.0313126
ENSRNOT00000010968	ENSRNOG00000008144	Irf1	2039	15.5673	58.7157	3.77174	0.000495339
ENSRNOT00000011003	ENSRNOG00000008129	Pla2r1	5599	0.455289	2.79062	6.12933	0.000169158
ENSRNOT00000011178	ENSRNOG00000007970	Plxnc1	4725	0.548503	3.17617	5.79061	0.00375456
ENSRNOT00000011196	ENSRNOG00000008375	Olr1	3751	0.742919	24.0605	32.3864	0.00279228
ENSRNOT00000011298	ENSRNOG00000008376	Slc2a3	1607	0.891872	6.84779	7.678	0.0149724
ENSRNOT00000011327	ENSRNOG00000008465	Tmem176b	1130	101.077	359.731	3.55897	0.00224254
ENSRNOT00000011513	ENSRNOG00000008409	Myo1f	3817	3.43775	17.2382	5.0144	0.00405212
ENSRNOT00000011516	ENSRNOG00000026651	Itpr3	8143	3.72199	12.4651	3.34905	0.0026649
ENSRNOT00000011563	ENSRNOG00000008588	Batf	960	0.670666	5.30651	7.9123	0.0072162
ENSRNOT00000011580	ENSRNOG00000008676	Emp1	2291	19.3095	83.6941	4.33436	0.00931087
ENSRNOT00000011675	ENSRNOG00000008678	Antxr1	3326	1.37372	8.95167	6.51635	0.00970044
ENSRNOT00000011727	ENSRNOG00000030187	Mmp12	1790	0.315128	13.7864	43.7485	0.0042745
ENSRNOT00000011742	ENSRNOG00000022116	Gjb6	1719	0.0385946	3.69469	95.7308	0.017838
ENSRNOT00000011904	ENSRNOG00000008697	Nov	1448	1.74954	22.0816	12.6214	0.0191987
ENSRNOT00000011940	ENSRNOG00000008966	Slco5a1	3246	0.0182937	0.658353	35.988	0.0104682
ENSRNOT00000011945	ENSRNOG00000008816	Gpnmb	2306	2.11395	103.637	49.0253	0.0355915
ENSRNOT00000011999	ENSRNOG00000009068	Phlda3	1423	8.41839	35.9874	4.27486	0.00437737
ENSRNOT00000012109	ENSRNOG00000008947	Cpz	2143	3.01356	39.8344	13.2184	0.00255117
ENSRNOT00000012192	ENSRNOG00000024848	Fga	2363	2.43389	13.7032	5.63018	0.0406902
ENSRNOT00000012334	ENSRNOG00000008749	Col5a1	5549	8.03907	45.4968	5.65946	0.00514657
ENSRNOT00000012463	ENSRNOG00000008936	Map3k6	4339	0.640765	4.38556	6.84426	0.00198306
ENSRNOT00000012494	ENSRNOG00000009342	Fcnb	1182	0.673098	8.93149	13.2692	0.0394651
ENSRNOT00000012578	ENSRNOG00000009311	Fstl3	1888	1.07665	11.7746	10.9364	0.00150736
ENSRNOT00000012663	ENSRNOG00000009113	Marcksl1	1515	9.23277	80.6999	8.7406	0.00207547
ENSRNOT00000012670	ENSRNOG00000009409	Fbxo2	1293	1.66796	10.5225	6.30862	0.00185658
ENSRNOT00000013025	ENSRNOG00000009822	Tlr2	2593	3.30363	18.2207	5.51536	0.0263842
ENSRNOT00000013243	ENSRNOG00000009850	St3gal4	2059	5.28843	28.7312	5.43284	0.00772949
ENSRNOT00000013308	ENSRNOG00000010018	Clec4a3	1264	9.49082	48.0364	5.06136	0.00646736
ENSRNOT00000013393	ENSRNOG00000010105	S100a11	504	123.054	763.68	6.20607	0.000196245
ENSRNOT00000013516	ENSRNOG00000009867	Tgfb3	2619	2.98015	22.3471	7.49864	0.0123097
ENSRNOT00000013531	ENSRNOG00000010076	Pkp1	4605	0.176701	4.38228	24.8005	0.0163413
ENSRNOT00000013538	ENSRNOG00000009884	Lgals1	532	91.5175	766.774	8.37844	0.018861
ENSRNOT00000013745	ENSRNOG00000010208	Timp1	765	9.24239	224.136	24.2509	0.0144438
ENSRNOT00000013759	ENSRNOG00000010332	Nipsnap3b	1170	3.16017	32.1524	10.1742	0.00403681
ENSRNOT00000013899	ENSRNOG00000009963	Ctps1	2691	8.1617	28.8124	3.53019	0.00898007
ENSRNOT00000013913	ENSRNOG00000009751	Gpx7	1035	7.11079	39.9105	5.61267	0.0145171
ENSRNOT00000013989	ENSRNOG00000010513	Tfpi2	1130	0.417342	7.42041	17.7802	0.0359617
ENSRNOT00000014017	ENSRNOG00000010457	Vash1	1143	1.68774	12.0137	7.11823	0.00414183
ENSRNOT00000014020	ENSRNOG00000010522	Tlr4	3341	4.19695	18.9145	4.50672	0.00460792
ENSRNOT00000014041	ENSRNOG00000010507	Mmp7	1018	0.192288	140.449	730.41	0.0190155
ENSRNOT00000014073	ENSRNOG00000010527	Serpina3n	3327	3.60929	26.8165	7.42985	0.00627381
ENSRNOT00000014095	ENSRNOG00000010475	Casp3	2460	12.0789	40.0824	3.31837	0.000997962
ENSRNOT00000014216	ENSRNOG00000010645	Lgals3	1227	22.2422	241.862	10.874	0.00593274
ENSRNOT00000014234	ENSRNOG00000010691	Cmtm3	1564	5.22261	36.0274	6.89835	0.0135874
ENSRNOT00000014317	ENSRNOG00000010210	Slc7a11	8894	0.0412189	1.73641	42.1265	0.0158902
ENSRNOT00000014326	ENSRNOG00000010694	Tpbg	2333	2.03558	19.4472	9.55363	0.00183731
ENSRNOT00000014444	ENSRNOG00000010718	Gpr153	2643	1.39719	9.14404	6.54461	0.000118717
ENSRNOT00000014502	ENSRNOG00000010319	Lcp1	3407	18.8874	87.7875	4.64794	0.0115937
ENSRNOT00000014533	ENSRNOG00000010941	Tifa	1499	3.91001	41.9194	10.7211	0.00401638
ENSRNOT00000014630	ENSRNOG00000010897	Nek6	1350	6.53943	32.9513	5.03886	0.000377022
ENSRNOT00000014670	ENSRNOG00000028677	LOC361346	1567	2.57889	11.9858	4.64765	0.00254453
ENSRNOT00000014795	ENSRNOG00000011032	Lhfpl2	4254	6.87774	26.0825	3.7923	0.00832608
ENSRNOT00000014807	ENSRNOG00000010977	Igfbp6	966	6.31226	78.2982	12.4041	0.0285532
ENSRNOT00000014861	ENSRNOG00000010986	Cmtm7	1519	5.07797	23.0118	4.5317	0.00208959
ENSRNOT00000014871	ENSRNOG00000011070	Gnb4	1402	3.5571	22.0303	6.19333	0.000409229
ENSRNOT00000014887	ENSRNOG00000023830	Dnase2	1412	12.6003	46.431	3.68492	0.00204799
ENSRNOT00000015116	ENSRNOG00000011360	Dkk2	3087	10.528	63.1	5.99352	0.00218231
ENSRNOT00000015181	ENSRNOG00000011151	Tenm4	8542	0.152871	1.24249	8.1277	0.00380345
ENSRNOT00000015198	ENSRNOG00000011054	Laptm5	2072	13.607	54.496	4.005	0.0060478
ENSRNOT00000015210	ENSRNOG00000011321	Rftn1	2804	5.28845	33.7023	6.37281	0.0021874
ENSRNOT00000015363	ENSRNOG00000011300	Lama3	5205	1.32816	11.5237	8.67642	0.0258232
ENSRNOT00000015525	ENSRNOG00000011668	Nfil3	1790	3.14819	34.1652	10.8523	0.0149141
ENSRNOT00000015612	ENSRNOG00000011647	S100a6	458	293.449	1468.51	5.00432	0.0124955
ENSRNOT00000015940	ENSRNOG00000011877	Itga2	3494	0.749865	7.49722	9.9981	0.015499
ENSRNOT00000016067	ENSRNOG00000011541	Cygb	2111	29.8055	151.224	5.07368	0.00314312
ENSRNOT00000016083	ENSRNOG00000011913	Cp	3700	52.2862	453.895	8.68098	0.000707577
ENSRNOT00000016303	ENSRNOG00000043324	Upk2	822	0.459235	9.70745	21.1383	0.0292689
ENSRNOT00000016330	ENSRNOG00000011971	C1s	2912	37.127	176.114	4.74355	0.0141086
ENSRNOT00000016372	ENSRNOG00000012183	Glrx	1282	8.26801	58.3535	7.05774	0.0176323
ENSRNOT00000016423	ENSRNOG00000011292	Col1a2	4464	45.9016	378.733	8.25097	0.0221853
ENSRNOT00000016713	ENSRNOG00000012450	Dynlrb2	533	0.891497	12.3715	13.8772	0.00424592
ENSRNOT00000016757	ENSRNOG00000012566	Kcnv2	5201	0.0225169	0.504011	22.3837	0.0214777
ENSRNOT00000016768	ENSRNOG00000011951	Plk2	2770	7.42515	38.2776	5.15512	0.00749639
ENSRNOT00000016885	ENSRNOG00000012582	Eif4ebp1	829	10.8463	58.6421	5.40665	0.00412856
ENSRNOT00000016939	ENSRNOG00000012698	Chsy1	3734	3.42657	19.3536	5.64809	0.000210299
ENSRNOT00000017060	ENSRNOG00000012749	C1qb	1080	18.0276	157.206	8.72031	0.00344811
ENSRNOT00000017065	ENSRNOG00000012804	C1qc	1323	25.7111	180.659	7.02651	0.000846053
ENSRNOT00000017081	ENSRNOG00000012543	Mcm3	2918	1.91363	10.2686	5.36601	0.00412114
ENSRNOT00000017103	ENSRNOG00000012817	Lrrc17	2063	0.660752	6.72771	10.1819	0.0401288
ENSRNOT00000017190	ENSRNOG00000012302	Gucy1a3	4560	11.7123	51.0433	4.35809	0.00750481
ENSRNOT00000017217	ENSRNOG00000039197	Col15a1	4870	3.89499	47.7498	12.2593	0.0106887
ENSRNOT00000017232	ENSRNOG00000012881	Fgl2	3686	14.4358	88.7498	6.1479	0.0320146
ENSRNOT00000017270	ENSRNOG00000012662	Lyst	13076	5.57099	20.6565	3.70787	0.00113033
ENSRNOT00000017339	ENSRNOG00000012779	Msr1	1431	4.175	30.2883	7.25468	0.0270235
ENSRNOT00000017353	ENSRNOG00000011346	Ehd2	2027	16.6201	61.644	3.709	0.00979955
ENSRNOT00000017372	ENSRNOG00000012624	Dnah5	8760	0.00951541	0.470368	49.4323	0.0394973
ENSRNOT00000017385	ENSRNOG00000012807	C1qa	1012	34.7173	251.386	7.24095	0.00162365
ENSRNOT00000017411	ENSRNOG00000013042	Htr1b	1161	0.0909397	1.59079	17.4928	0.00226031
ENSRNOT00000017490	ENSRNOG00000012489	Cacnb3	2525	2.12494	13.5425	6.37312	0.000211978
ENSRNOT00000017633	ENSRNOG00000012972	Alox5	2450	0.366333	2.65523	7.24813	0.0096417
ENSRNOT00000017727	ENSRNOG00000010617	Scube1	4237	0.0182888	0.848149	46.3754	0.00183814
ENSRNOT00000017736	ENSRNOG00000013045	Setd7	1977	9.08711	32.4548	3.57152	0.000442227
ENSRNOT00000017776	ENSRNOG00000012991	Gpr124	4011	3.29609	12.1524	3.68691	0.00274443
ENSRNOT00000017785	ENSRNOG00000013296	Mgst2	707	1.94197	24.8389	12.7906	0.0222665
ENSRNOT00000017824	ENSRNOG00000013334	Clca5	3304	0.0409869	1.36205	33.2314	0.0412751
ENSRNOT00000017968	ENSRNOG00000013177	Map3k1	5169	6.9641	24.7912	3.55986	0.00181748
ENSRNOT00000017983	ENSRNOG00000013324	Cdh5	2312	9.40588	38.1759	4.05872	0.00510692
ENSRNOT00000018055	ENSRNOG00000024365	Ect2	3901	0.926412	5.40511	5.83446	0.00211322
ENSRNOT00000018057	ENSRNOG00000013463	Kcnj8	2344	6.42272	26.195	4.07849	0.0107377
ENSRNOT00000018074	ENSRNOG00000013452	Rcn1	1221	27.2053	170.214	6.25665	0.000672182
ENSRNOT00000018246	ENSRNOG00000013535	Cdh6	3382	16.8701	78.4436	4.64985	0.00806897
ENSRNOT00000018276	ENSRNOG00000013621	Rnd1	1609	1.4399	21.2652	14.7685	0.00240511
ENSRNOT00000018351	ENSRNOG00000013578	Trem2	1157	1.17688	15.0376	12.7775	0.011324
ENSRNOT00000018365	ENSRNOG00000013593	Upk3a	1026	1.14886	61.4807	53.5143	0.0461889
ENSRNOT00000018402	ENSRNOG00000013572	Lxn	1087	4.80109	24.63	5.13009	0.0042438
ENSRNOT00000018535	ENSRNOG00000013481	Cdh11	5173	7.97398	36.6055	4.59062	0.00121945
ENSRNOT00000018562	ENSRNOG00000013668	Capg	1476	21.1772	85.5018	4.03745	0.000352655
ENSRNOT00000018682	ENSRNOG00000013654	Cbln2	2348	0.0394761	1.27348	32.2597	0.0135326
ENSRNOT00000018788	ENSRNOG00000014029	Klhl13	2998	3.71272	18.0799	4.86973	0.00233788
ENSRNOT00000018864	ENSRNOG00000013783	Efhd2	2107	17.0868	77.9428	4.56159	0.000475299
ENSRNOT00000018899	ENSRNOG00000013653	Pdlim7	1692	3.92659	26.1024	6.64761	0.00360815
ENSRNOT00000019037	ENSRNOG00000014099	Krt15	1660	0.65542	36.5587	55.7791	0.0176181
ENSRNOT00000019117	ENSRNOG00000014231	Pnoc	1015	0.132126	8.58254	64.9571	0.0441564
ENSRNOT00000019133	ENSRNOG00000014233	Krt19	1383	19.2789	183.963	9.54218	0.0161671
ENSRNOT00000019180	ENSRNOG00000014013	Map4k4	5254	11.4886	47.853	4.16526	0.00359744
ENSRNOT00000019210	ENSRNOG00000014143	Col24a1	4050	0.150448	2.85695	18.9897	0.00061789
ENSRNOT00000019272	ENSRNOG00000014320	Inhba	1546	0.198013	16.6826	84.2502	0.0191854
ENSRNOT00000019301	ENSRNOG00000014293	Nkd1	4060	0.926071	5.14578	5.55657	0.00159807
ENSRNOT00000019346	ENSRNOG00000028896	A2m	4595	0.124898	29.0082	232.254	0.0156146
ENSRNOT00000019351	ENSRNOG00000013774	Lmnb1	2135	3.63257	14.317	3.94127	0.000839307
ENSRNOT00000019361	ENSRNOG00000014361	Edn1	1390	1.54505	12.8232	8.29957	0.00713124
ENSRNOT00000019370	ENSRNOG00000014251	Capn5	4236	5.54161	22.6232	4.08243	0.0184175
ENSRNOT00000019393	ENSRNOG00000014170	Dbn1	2541	3.1172	14.8084	4.75056	0.00713515
ENSRNOT00000019453	ENSRNOG00000014424	RGD1563354	3531	2.85791	25.5102	8.92617	0.000908922
ENSRNOT00000019487	ENSRNOG00000014398	Scara5	1479	0.683905	12.1513	17.7675	0.0325623
ENSRNOT00000019501	ENSRNOG00000014350	Cyr61	1984	6.87293	108.056	15.7219	0.010378
ENSRNOT00000019551	ENSRNOG00000014509	Sacs	13737	1.46761	6.77451	4.61602	0.00971162
ENSRNOT00000019554	ENSRNOG00000014453	Anxa5	1487	93.0215	350.342	3.76624	0.00383951
ENSRNOT00000019601	ENSRNOG00000014343	Anln	3369	1.49595	6.93167	4.63361	0.00636871
ENSRNOT00000019638	ENSRNOG00000014443	Pde5a	3397	3.20861	12.1412	3.78395	0.00317071
ENSRNOT00000019646	ENSRNOG00000014653	Arl11	1455	2.7057	19.7458	7.29785	0.00805846
ENSRNOT00000019673	ENSRNOG00000014504	Il1r1	2193	4.41538	21.0427	4.76577	0.0121684
ENSRNOT00000019720	ENSRNOG00000014367	Ephb6	4066	0.539994	18.0831	33.4876	0.0149556
ENSRNOT00000019748	ENSRNOG00000032922	Dclk1	6903	0.368208	2.75746	7.48886	0.00668151
ENSRNOT00000019772	ENSRNOG00000014288	Fn1	8256	6.18803	95.7175	15.4682	0.0094613
ENSRNOT00000019787	ENSRNOG00000014532	Lbp	2428	1.5013	18.0542	12.0257	0.00384267
ENSRNOT00000019916	ENSRNOG00000014838	Glipr2	465	4.51254	36.0824	7.99602	0.0133481
ENSRNOT00000020062	ENSRNOG00000014896	Gpr97	1626	0.196087	2.09174	10.6674	0.00368946
ENSRNOT00000020108	ENSRNOG00000014835	Il1rl1	2065	0.727935	14.1181	19.3948	0.0193652
ENSRNOT00000020265	ENSRNOG00000015078	Ifitm3	642	55.9752	237.538	4.24364	0.00933092
ENSRNOT00000020349	ENSRNOG00000015172	B3gnt9	1203	1.12217	7.52564	6.70636	0.00413425
ENSRNOT00000020520	ENSRNOG00000015310	Lrrc32	3953	3.50389	20.8248	5.94335	0.00352269
ENSRNOT00000020528	ENSRNOG00000015036	Ctgf	2333	18.3822	161.407	8.7806	0.000211925
ENSRNOT00000020566	ENSRNOG00000015279	Vtcn1	2619	0.865773	7.54228	8.71161	0.000696055
ENSRNOT00000020700	ENSRNOG00000014776	Adcy7	4164	1.11905	8.35682	7.46778	0.00467085
ENSRNOT00000020826	ENSRNOG00000015160	Gem	1621	5.2072	49.1469	9.43827	0.0343398
ENSRNOT00000020919	ENSRNOG00000015461	Serpine2	2060	7.3345	56.606	7.71777	0.00496623
ENSRNOT00000020940	ENSRNOG00000015267	Aldh18a1	3454	1.87066	10.0392	5.36665	0.00585855
ENSRNOT00000021048	ENSRNOG00000015278	Myl12a	1173	151.582	608.918	4.0171	0.000655366
ENSRNOT00000021073	ENSRNOG00000015496	Tpm4	770	126.803	541.384	4.26948	0.000411491
ENSRNOT00000021082	ENSRNOG00000015599	Mall	1778	0.99812	6.08207	6.09352	0.005542
ENSRNOT00000021110	ENSRNOG00000015644	Ugcg	3746	4.33084	17.6428	4.07377	0.00503949
ENSRNOT00000021162	ENSRNOG00000015655	Ptgfrn	5771	6.98696	25.4087	3.63659	0.00429341
ENSRNOT00000021193	ENSRNOG00000015514	Bcat1	2463	1.29254	12.2864	9.50562	0.0160629
ENSRNOT00000021534	ENSRNOG00000015906	Tgif1	1480	12.6736	90.4089	7.13362	0.00374177
ENSRNOT00000021546	ENSRNOG00000016117	Myof	7229	13.8913	52.9614	3.81255	0.00483741
ENSRNOT00000021553	ENSRNOG00000016058	Kazald1	1622	0.653931	6.06032	9.26752	0.014915
ENSRNOT00000021568	ENSRNOG00000015957	F13a1	3456	1.02435	17.4113	16.9974	0.03114
ENSRNOT00000021578	ENSRNOG00000016071	Leprel2	2024	10.1116	41.4842	4.10262	0.00722575
ENSRNOT00000021612	ENSRNOG00000015562	Cdh17	3464	0.0835136	1.04263	12.4845	0.0154711
ENSRNOT00000021858	ENSRNOG00000016244	Mical2	2886	3.32851	16.9088	5.08	0.00788916
ENSRNOT00000021915	ENSRNOG00000016294	Cd4	1749	10.7996	46.0244	4.26169	0.00192524
ENSRNOT00000021938	ENSRNOG00000016164	Fcrl2	2109	0.331683	10.804	32.5733	0.00863724
ENSRNOT00000022000	ENSRNOG00000016166	Pdlim1	1408	9.44421	64.0796	6.78507	0.00440822
ENSRNOT00000022020	ENSRNOG00000016177	Scara3	3358	0.351616	6.23704	17.7382	0.0137102
ENSRNOT00000022029	ENSRNOG00000015941	Fkbp10	2559	2.52475	25.61	10.1436	0.014811
ENSRNOT00000022095	ENSRNOG00000016460	Clu	1685	65.8425	2327.37	35.3476	0.0308476
ENSRNOT00000022144	ENSRNOG00000016541	Enc1	4509	3.2423	38.1759	11.7743	0.0173918
ENSRNOT00000022200	ENSRNOG00000016571	Ngf	1068	1.88314	9.82075	5.21508	0.0030672
ENSRNOT00000022214	ENSRNOG00000016367	Vasp	2094	17.8618	62.1443	3.47917	0.00143713
ENSRNOT00000022255	ENSRNOG00000016299	Klf4	2366	4.19216	19.4569	4.64125	0.0273311
ENSRNOT00000022256	ENSRNOG00000016561	Ns5atp9	834	2.7851	15.6743	5.62789	0.00122523
ENSRNOT00000022264	ENSRNOG00000016588	Myadm	2850	5.46954	22.9246	4.19132	0.00783784
ENSRNOT00000022301	ENSRNOG00000016343	Dkk3	2335	2.89554	31.513	10.8833	0.00189351
ENSRNOT00000022478	ENSRNOG00000016575	Tnfrsf1b	5296	3.66849	18.739	5.10809	0.00506705
ENSRNOT00000022528	ENSRNOG00000016603	Rtn2	1902	0.505312	4.21075	8.33297	0.00165094
ENSRNOT00000022579	ENSRNOG00000016826	Pla2g2d	1898	0.292561	4.67635	15.9842	0.0274483
ENSRNOT00000022594	ENSRNOG00000016488	Pltp	2025	18.0535	80.0473	4.43389	0.0123416
ENSRNOT00000022679	ENSRNOG00000016695	Mmp2	2280	10.9191	108.368	9.92459	0.016271
ENSRNOT00000022846	ENSRNOG00000042499	Tmsb10	472	243.438	3032.45	12.4568	0.00103127
ENSRNOT00000022882	ENSRNOG00000017022	Cerk	4319	4.1894	18.7904	4.48523	0.00112113
ENSRNOT00000023014	ENSRNOG00000016866	Fhl2	840	30.6308	113.119	3.69297	0.00112973
ENSRNOT00000023033	ENSRNOG00000016885	Klf6	2799	5.80146	50.2187	8.65622	0.0141988
ENSRNOT00000023043	ENSRNOG00000017147	Trim6	2430	0.166002	1.73767	10.4677	0.0103831
ENSRNOT00000023287	ENSRNOG00000017212	Spsb1	1394	3.87885	34.0646	8.78216	0.0171877
ENSRNOT00000023291	ENSRNOG00000017325	Cldn7	1117	18.4624	90.4466	4.89895	0.00607341
ENSRNOT00000023422	ENSRNOG00000017413	LOC100911254	3124	1.69528	8.94378	5.27569	0.000362906
ENSRNOT00000023452	ENSRNOG00000017209	Tubb3	1704	1.27575	13.0549	10.2332	0.0293658
ENSRNOT00000023460	ENSRNOG00000017428	Map1b	11866	1.65601	12.8906	7.78417	0.00379602
ENSRNOT00000023489	ENSRNOG00000017386	Il11	1674	0.0411335	2.2802	55.4341	0.0237309
ENSRNOT00000023582	ENSRNOG00000017445	Tubb2b	1684	10.2761	53.717	5.22735	0.00432381
ENSRNOT00000023664	ENSRNOG00000017469	Anxa1	1402	110.549	750.567	6.78945	0.0199686
ENSRNOT00000023671	ENSRNOG00000017456	Vstm2b	2047	0.199312	1.8373	9.21821	0.0211405
ENSRNOT00000023872	ENSRNOG00000017496	Cnp	2301	6.4153	32.0174	4.99079	0.00397166
ENSRNOT00000023920	ENSRNOG00000017440	Bgn	2434	42.2604	173.851	4.11379	0.0010922
ENSRNOT00000023951	ENSRNOG00000034290	Ccl21	861	17.5511	165.538	9.43174	0.00817827
ENSRNOT00000023977	ENSRNOG00000017819	Cd14	1503	4.85956	32.3023	6.64716	0.00618412
ENSRNOT00000024018	ENSRNOG00000017703	Unc93b1	2271	9.46254	47.2326	4.99154	0.00289345
ENSRNOT00000024030	ENSRNOG00000017628	Tagln	1422	45.6333	606.424	13.2891	0.0115846
ENSRNOT00000024111	ENSRNOG00000017930	Lpcat1	3607	3.1888	17.4108	5.45999	0.00266971
ENSRNOT00000024119	ENSRNOG00000017914	Prkcdbp	1057	24.3763	98.0014	4.02036	0.00125741
ENSRNOT00000024128	ENSRNOG00000017783	Sfrp1	942	21.3142	112.258	5.26682	0.00269645
ENSRNOT00000024156	ENSRNOG00000017854	Ucp2	1600	9.09581	40.8725	4.49356	0.00782223
ENSRNOT00000024245	ENSRNOG00000018005	Duoxa1	1665	0.0691166	1.66137	24.0372	0.0210724
ENSRNOT00000024304	ENSRNOG00000018073	Hist1h1b	669	9.79823	73.0561	7.45606	0.00342601
ENSRNOT00000024344	ENSRNOG00000017874	Cd53	1687	8.99937	43.55	4.83923	0.0272998
ENSRNOT00000024369	ENSRNOG00000017897	Adam8	2481	0.250723	4.46949	17.8264	0.0379572
ENSRNOT00000024430	ENSRNOG00000018087	Vim	1830	49.3603	573.266	11.6139	0.00868293
ENSRNOT00000024564	ENSRNOG00000018126	Abca1	6801	10.1422	49.3355	4.86438	0.00925482
ENSRNOT00000024575	ENSRNOG00000018184	Tpm1	1005	21.4002	181.354	8.47442	0.00996479
ENSRNOT00000024617	ENSRNOG00000018184	Tpm1	1664	10.0915	52.9739	5.24937	0.021848
ENSRNOT00000024736	ENSRNOG00000018251	Mrc1	5091	2.99498	55.0749	18.3891	0.00201666
ENSRNOT00000024775	ENSRNOG00000018282	Gda	1553	20.3299	156.246	7.68556	0.00729371
ENSRNOT00000024897	ENSRNOG00000018338	Vwa1	2332	10.9546	42.3719	3.86797	0.000863488
ENSRNOT00000024947	ENSRNOG00000018371	Tubb6	1751	2.63103	60.1006	22.843	0.0111815
ENSRNOT00000025157	ENSRNOG00000018646	Hbegf	1549	1.24903	12.0973	9.68539	0.0129318
ENSRNOT00000025183	ENSRNOG00000022101	LOC100911902	799	0.783089	14.8773	18.9983	0.0284488
ENSRNOT00000025308	ENSRNOG00000018715	Clec10a	1488	6.17044	80.0925	12.98	0.00101027
ENSRNOT00000025342	ENSRNOG00000018752	Clcf1	1855	1.22075	11.87	9.72353	0.0020352
ENSRNOT00000025388	ENSRNOG00000018730	Pvrl2	2646	10.068	46.2076	4.58956	0.00275469
ENSRNOT00000025394	ENSRNOG00000018434	Stab1	7821	2.01723	19.0853	9.46114	0.00755905
ENSRNOT00000025634	ENSRNOG00000018971	Mob3a	2471	4.878	20.5301	4.2087	0.00315534
ENSRNOT00000025674	ENSRNOG00000018989	Epdr1	2204	0.408375	4.04115	9.89568	0.0170214
ENSRNOT00000025693	ENSRNOG00000018865	Adamts12	8571	3.43109	16.4134	4.78372	0.00385231
ENSRNOT00000025705	ENSRNOG00000019022	Fam89a	1365	0.209079	4.12158	19.7131	0.00537416
ENSRNOT00000025832	ENSRNOG00000019112	Chp2	1053	0.535459	9.76821	18.2427	0.0288074
ENSRNOT00000025880	ENSRNOG00000018992	Dpysl3	2052	1.66309	15.9342	9.58106	0.00474539
ENSRNOT00000025913	ENSRNOG00000043416	Bcl3	1788	1.17384	8.91005	7.59053	0.00239272
ENSRNOT00000025928	ENSRNOG00000019142	Fas	1029	1.13192	9.04375	7.98975	0.00437755
ENSRNOT00000025933	ENSRNOG00000019080	Hsd3b7	1795	9.074	33.9317	3.73945	0.00381334
ENSRNOT00000025949	ENSRNOG00000019138	Clec11a	1925	4.03578	19.8424	4.91663	0.00419805
ENSRNOT00000026075	ENSRNOG00000019211	Olfml3	1758	15.0775	55.5728	3.68581	0.00713516
ENSRNOT00000026115	ENSRNOG00000019283	P2ry2	1550	2.73449	14.9102	5.45263	0.00833017
ENSRNOT00000026152	ENSRNOG00000019306	Syt12	2062	0.208676	3.68813	17.6739	0.00608962
ENSRNOT00000026262	ENSRNOG00000021521	Chst5	2037	0.157219	2.40575	15.3019	0.0122455
ENSRNOT00000026303	ENSRNOG00000019422	Egr1	3114	1.75912	30.2322	17.186	0.023297
ENSRNOT00000026395	ENSRNOG00000019445	Msln	2099	1.12955	25.273	22.3745	0.0184949
ENSRNOT00000026426	ENSRNOG00000019536	Smim3	1701	6.46088	32.6704	5.05665	0.00716353
ENSRNOT00000026451	ENSRNOG00000019467	LOC100911434	6098	0.0167051	0.757818	45.3645	0.0222054
ENSRNOT00000026462	ENSRNOG00000019494	Psmb10	1006	21.4148	95.2361	4.44721	0.000373277
ENSRNOT00000026591	ENSRNOG00000019609	B4galt2	2019	0.765843	5.60871	7.32358	0.00547789
ENSRNOT00000026661	ENSRNOG00000019673	Zfp36	1811	10.2236	47.8239	4.67777	0.016385
ENSRNOT00000026719	ENSRNOG00000019648	Col6a3	8457	9.0582	46.5575	5.13982	0.0132546
ENSRNOT00000026724	ENSRNOG00000019744	Prr16	918	0.149214	4.43376	29.714	0.00698211
ENSRNOT00000026748	ENSRNOG00000019728	Itgam	3456	0.626114	14.4512	23.0808	0.0309899
ENSRNOT00000026783	ENSRNOG00000019778	Ptrf	1393	39.5004	135.981	3.44253	0.0026659
ENSRNOT00000026793	ENSRNOG00000024243	Cadm4	1106	2.47135	37.6922	15.2517	0.00655631
ENSRNOT00000026860	ENSRNOG00000019810	Des	2163	6.445	42.4823	6.59151	0.0297629
ENSRNOT00000026925	ENSRNOG00000019890	Folr2	1041	4.02855	49.9963	12.4105	0.0107672
ENSRNOT00000027012	ENSRNOG00000019926	Ramp1	808	1.80924	37.1873	20.5541	0.00668112
ENSRNOT00000027100	ENSRNOG00000019999	Lypd3	1637	0.517071	5.01622	9.70122	0.00800876
ENSRNOT00000027173	ENSRNOG00000020032	Impdh1	2438	3.61054	14.3488	3.97415	0.00395081
ENSRNOT00000027237	ENSRNOG00000007281	Flnc	9049	0.299914	5.55876	18.5345	0.0095323
ENSRNOT00000027251	ENSRNOG00000020106	Tnfrsf4	1017	0.169842	3.09708	18.235	0.0141807
ENSRNOT00000027315	ENSRNOG00000020136	Tgm1	2744	0.104638	5.96385	56.995	0.0137185
ENSRNOT00000027445	ENSRNOG00000020246	Myl9	1098	30.5373	163	5.33772	0.0202328
ENSRNOT00000027454	ENSRNOG00000020245	Syt8	1282	0.176447	6.69632	37.9509	0.011523
ENSRNOT00000027464	ENSRNOG00000020270	Anxa8	1827	0.50096	18.9065	37.7406	0.0193732
ENSRNOT00000027752	ENSRNOG00000020456	Nucb2	1615	14.4084	55.7514	3.86936	0.00824731
ENSRNOT00000027759	ENSRNOG00000020465	Ripk3	2002	2.60934	15.4499	5.92098	0.0118311
ENSRNOT00000027765	ENSRNOG00000020470	Slc25a24	3433	4.7337	30.3167	6.40445	0.00302712
ENSRNOT00000027841	ENSRNOG00000020524	Thbs3	2865	0.784172	6.50717	8.29815	0.00864317
ENSRNOT00000027917	ENSRNOG00000043007	Rcn3	1438	11.1435	55.4537	4.97631	0.0132525
ENSRNOT00000027994	ENSRNOG00000020579	Col7a1	9170	1.14255	6.65818	5.82745	0.00797119
ENSRNOT00000028034	ENSRNOG00000020653	S1pr2	2741	2.75567	14.6764	5.32589	0.00374416
ENSRNOT00000028038	ENSRNOG00000020657	Shc1	3333	4.1648	23.6705	5.68348	0.0111819
ENSRNOT00000028066	ENSRNOG00000020679	Icam1	2632	12.9896	56.9151	4.38159	0.00215614
ENSRNOT00000028086	ENSRNOG00000020695	Tead2	2135	1.34161	8.79626	6.55651	0.00111011
ENSRNOT00000028131	ENSRNOG00000020716	Axl	2667	8.37859	48.7638	5.82005	0.00535273
ENSRNOT00000028132	ENSRNOG00000020716	Axl	2640	2.74527	29.0421	10.5789	0.00259631
ENSRNOT00000028213	ENSRNOG00000020792	Etv4	2329	0.302606	3.90607	12.9081	0.00543741
ENSRNOT00000028234	ENSRNOG00000020811	Il6r	4529	1.82871	8.95617	4.89754	0.00611928
ENSRNOT00000028246	ENSRNOG00000020822	Atp8b2	3573	3.81378	19.3605	5.07646	0.0044575
ENSRNOT00000028284	ENSRNOG00000020845	Tyrobp	525	26.292	130.319	4.95662	0.00359378
ENSRNOT00000028322	ENSRNOG00000020871	Ltbp4	5157	11.8226	42.5071	3.59541	0.00522734
ENSRNOT00000028393	ENSRNOG00000020914	Sptbn4	8604	0.224235	2.07034	9.23291	0.00708069
ENSRNOT00000028416	ENSRNOG00000020936	Nradd	871	1.64867	16.6381	10.0918	0.00317999
ENSRNOT00000028443	ENSRNOG00000020953	Ms4a7	1498	0.723659	5.05105	6.97988	0.00956832
ENSRNOT00000028584	ENSRNOG00000021053	Lsr	1882	3.8428	16.5917	4.31759	0.00148779
ENSRNOT00000028597	ENSRNOG00000021062	Fxyd5	817	8.32054	52.5855	6.31997	0.00434688
ENSRNOT00000028622	ENSRNOG00000021084	Mpeg1	2145	13.513	67.1913	4.97235	0.00437108
ENSRNOT00000028626	ENSRNOG00000021086	Dtx4	966	4.03636	25.3281	6.27498	0.00348965
ENSRNOT00000028637	ENSRNOG00000021095	Fxyd3	452	1.29561	20.8326	16.0794	0.0245836
ENSRNOT00000028656	ENSRNOG00000021104	Emp3	729	11.4736	69.0889	6.02154	0.00805699
ENSRNOT00000028671	ENSRNOG00000021116	Bnipl	1651	0.267703	3.00725	11.2335	0.0143728
ENSRNOT00000028730	ENSRNOG00000021155	Ctsk	1433	12.2741	63.9324	5.20871	0.0132156
ENSRNOT00000028855	ENSRNOG00000021243	Siglec1	6671	0.145783	3.37325	23.1388	0.0188937
ENSRNOT00000028877	ENSRNOG00000021256	Adra1d	2947	0.941649	28.3326	30.0883	0.00420174
ENSRNOT00000028901	ENSRNOG00000021274	Fermt1	4787	10.069	38.7175	3.84522	0.0139386
ENSRNOT00000029017	ENSRNOG00000028566	Pld4	1989	9.45166	34.6542	3.66647	0.000567702
ENSRNOT00000029109	ENSRNOG00000015011	Fam189a2	2343	0.404412	7.37469	18.2356	0.0100776
ENSRNOT00000029577	ENSRNOG00000027736	Cnn1	1456	1.1087	17.218	15.5299	0.0280782
ENSRNOT00000030320	ENSRNOG00000024986	Mmrn1	3633	1.84775	11.9707	6.47853	0.0121323
ENSRNOT00000030474	ENSRNOG00000026902	Lyve1	3083	4.18025	20.7884	4.973	0.000283864
ENSRNOT00000030511	ENSRNOG00000011411	Gpr126	3390	4.39876	18.96	4.31029	0.00498407
ENSRNOT00000030798	ENSRNOG00000022636	Alpk1	3696	1.33092	7.59853	5.70923	0.00317977
ENSRNOT00000031331	ENSRNOG00000012094	Ltbp2	6452	0.631059	15.922	25.2307	0.0101745
ENSRNOT00000031704	ENSRNOG00000030729	C4b	5314	6.211	88.2326	14.2059	0.0213962
ENSRNOT00000031743	ENSRNOG00000016408	Kirrel	2370	4.02639	16.9401	4.20728	0.0037683
ENSRNOT00000031979	ENSRNOG00000021919	Rhoj	1830	4.458	21.4906	4.82067	0.00289114
ENSRNOT00000032015	ENSRNOG00000026605	Ifi27l2b	453	71.7608	427.392	5.95578	0.0116875
ENSRNOT00000032236	ENSRNOG00000027024	Rgs16	600	0.79386	24.2423	30.5372	0.00365331
ENSRNOT00000032254	ENSRNOG00000021499	Siglech	507	0.112428	9.6021	85.4064	0.00526722
ENSRNOT00000032780	ENSRNOG00000001469	Eln	3584	4.44961	70.1079	15.756	0.0173396
ENSRNOT00000033197	ENSRNOG00000038616	Cox6b2	470	0.708777	9.31066	13.1362	0.0313906
ENSRNOT00000033200	ENSRNOG00000021611	Clip2	4823	4.79297	23.8789	4.98207	0.00130091
ENSRNOT00000033621	ENSRNOG00000024331	Upk1a	1204	2.12735	21.2595	9.99343	0.0447398
ENSRNOT00000033739	ENSRNOG00000025597	Rnase6	996	0.187087	2.49666	13.3449	0.0190624
ENSRNOT00000033918	ENSRNOG00000024705	Rarres2	727	65.8207	386.935	5.87862	0.0126357
ENSRNOT00000033940	ENSRNOG00000021745	Bhlhe22	3112	1.14719	6.68214	5.8248	0.0123408
ENSRNOT00000033944	ENSRNOG00000024760	B4galnt4	3528	0.224571	7.26493	32.3503	0.00359469
ENSRNOT00000034300	ENSRNOG00000008680	Loxl1	2450	11.7673	89.4483	7.60145	4.5209e-05
ENSRNOT00000034521	ENSRNOG00000025074	Fgg	1556	0.34801	10.608	30.482	0.00990059
ENSRNOT00000034741	ENSRNOG00000042825	Cd300le	731	1.22799	28.4434	23.1627	0.00915887
ENSRNOT00000034839	ENSRNOG00000026592	Rhbdl2	973	1.11464	8.75805	7.8573	0.000562227
ENSRNOT00000034842	ENSRNOG00000030210	Fndc1	5340	1.12736	9.48761	8.41579	0.0103196
ENSRNOT00000034907	ENSRNOG00000024874	Prtfdc1	1099	1.18392	15.9142	13.442	0.00605269
ENSRNOT00000035044	ENSRNOG00000025571	Il19	546	0.0941467	29.1532	309.658	0.0104705
ENSRNOT00000035240	ENSRNOG00000023226	S100a10	620	191.648	1249.64	6.52049	0.00347552
ENSRNOT00000035310	ENSRNOG00000017871	Sidt2	4678	4.57331	19.0332	4.1618	0.00157595
ENSRNOT00000035400	ENSRNOG00000046452	Fcgr2b	1395	0.669874	23.2308	34.6793	0.0358176
ENSRNOT00000035411	ENSRNOG00000025608	Lrat	696	0.61092	12.2132	19.9915	0.00178095
ENSRNOT00000036744	ENSRNOG00000022533	Micall2	3189	0.994808	5.23525	5.26257	0.00209407
ENSRNOT00000036947	ENSRNOG00000002667	Lamc2	5157	1.73814	40.3332	23.2047	0.00491148
ENSRNOT00000037134	ENSRNOG00000016852	Apobec3b	1755	0.44621	5.84823	13.1065	0.0124183
ENSRNOT00000037276	ENSRNOG00000028036	Adamts7	5004	1.27368	6.21878	4.88253	0.00515222
ENSRNOT00000038178	ENSRNOG00000027552	Tapbpl	1886	7.61716	33.4508	4.39151	0.00110323
ENSRNOT00000038250	ENSRNOG00000021513	Rtn4rl2	1304	0.203431	3.04788	14.9824	2.42974e-05
ENSRNOT00000038400	ENSRNOG00000027252	Pla1a	1719	4.39767	36.3876	8.27428	0.00592913
ENSRNOT00000038464	ENSRNOG00000022710	Prrg4	1878	22.2307	74.9722	3.37246	0.00337071
ENSRNOT00000038537	ENSRNOG00000000567	Unc5b	2841	1.54087	8.97642	5.82555	0.000257189
ENSRNOT00000038546	ENSRNOG00000021323	Car13	1982	1.29479	10.0001	7.72332	0.00276535
ENSRNOT00000038647	ENSRNOG00000021793	Tmem136	3321	3.66412	15.2707	4.16763	0.0061827
ENSRNOT00000038653	ENSRNOG00000023458	Dcaf12l1	3530	0.192293	1.98844	10.3407	0.00639197
ENSRNOT00000038677	ENSRNOG00000010362	Anxa2	1359	62.1539	474.334	7.63161	0.00459705
ENSRNOT00000038811	ENSRNOG00000021586	Gpr39	1371	2.26419	13.1774	5.81994	0.00781101
ENSRNOT00000038909	ENSRNOG00000025811	Cfp	1513	4.53691	31.6203	6.96957	0.00270993
ENSRNOT00000038994	ENSRNOG00000003622	Cybb	2947	18.3386	73.881	4.02872	0.00999643
ENSRNOT00000039383	ENSRNOG00000024899	Cxcl13	1084	1.97289	11.8512	6.00703	0.025531
ENSRNOT00000039631	ENSRNOG00000028545	Ahnak2	2307	0.161392	4.15242	25.7288	0.00022102
ENSRNOT00000039644	ENSRNOG00000028530	AABR06099253.1	10882	0.0383005	0.670833	17.515	0.000898202
ENSRNOT00000039733	ENSRNOG00000003950	Lvrn	2970	0.0746139	1.20099	16.0961	0.016489
ENSRNOT00000039857	ENSRNOG00000026128	Cpne8	3380	2.25773	9.40675	4.16646	0.000746561
ENSRNOT00000040069	ENSRNOG00000001469	Eln	3524	1.01585	9.48438	9.33641	0.017595
ENSRNOT00000040436	ENSRNOG00000024399	Cd300a	1195	1.19163	14.8625	12.4725	0.00797714
ENSRNOT00000040525	ENSRNOG00000012424	Adam23	2876	1.72464	10.3975	6.0288	0.0168675
ENSRNOT00000040808	ENSRNOG00000018184	Tpm1	1014	14.9511	119.216	7.97374	0.0203513
ENSRNOT00000040847	ENSRNOG00000033192	Osmr	2890	3.71404	44.6745	12.0286	0.0187912
ENSRNOT00000041116	ENSRNOG00000031163	Nfkbiz	2990	2.59293	38.6166	14.893	0.00825391
ENSRNOT00000041264	ENSRNOG00000010233	Cald1	2851	50.9928	207.655	4.07224	0.00375959
ENSRNOT00000041420	ENSRNOG00000031849	RGD1310110	3128	0.173326	1.28626	7.42101	0.00130059
ENSRNOT00000041423	ENSRNOG00000047183	Hist1h2bk	381	13.1006	72.2672	5.51632	0.00207442
ENSRNOT00000041495	ENSRNOG00000025625	Rnase4	1370	8.39975	65.3333	7.778	0.0309897
ENSRNOT00000041606	ENSRNOG00000003338	Pmp22	1733	8.10798	42.7162	5.26841	0.00541268
ENSRNOT00000042024	ENSRNOG00000031852	Lsamp	1017	1.04987	10.1311	9.64986	0.00354604
ENSRNOT00000042281	ENSRNOG00000031890	Ncam1	2935	1.16671	7.34686	6.2971	0.00166024
ENSRNOT00000042316	ENSRNOG00000028774	Vgll3	984	0.633914	12.232	19.2959	0.00742529
ENSRNOT00000042562	ENSRNOG00000031232	Nrp2	3341	5.23323	22.0354	4.21067	0.00362462
ENSRNOT00000042642	ENSRNOG00000023781	Plec	14838	1.95074	8.38712	4.29945	0.0106427
ENSRNOT00000042679	ENSRNOG00000033490	Vsig2	1175	0.227773	7.05175	30.9595	0.0191823
ENSRNOT00000042681	ENSRNOG00000033608	Cd276	3031	2.77428	26.799	9.65979	0.00263708
ENSRNOT00000042699	ENSRNOG00000029401	Actg2	1312	0.905126	38.1458	42.1442	0.0450855
ENSRNOT00000042805	ENSRNOG00000045820	Hist1h3e	411	18.7068	101.014	5.39987	0.00521157
ENSRNOT00000042914	ENSRNOG00000033531	Cacna2d1	3925	2.27726	11.0487	4.85176	0.000389973
ENSRNOT00000042938	ENSRNOG00000010947	Mmp14	2361	0.520889	10.5384	20.2316	0.00392194
ENSRNOT00000043036	ENSRNOG00000032417	Gabrp	2589	4.74293	61.3376	12.9324	0.0163739
ENSRNOT00000043691	ENSRNOG00000010510	Col12a1	5796	29.0325	190.517	6.56222	0.00190233
ENSRNOT00000043890	ENSRNOG00000032307	Dsel	3627	2.02033	7.99432	3.95693	0.00528037
ENSRNOT00000043959	ENSRNOG00000033153	Sfn	747	2.71681	85.95	31.6364	0.00187573
ENSRNOT00000044317	ENSRNOG00000000029	Myh11	6555	8.70604	38.2371	4.39202	0.0491657
ENSRNOT00000045068	ENSRNOG00000030568	Rgs12	5300	1.40884	6.26302	4.4455	0.00440755
ENSRNOT00000045237	ENSRNOG00000011774	Fblim1	1414	1.57373	13.2163	8.39809	0.00161548
ENSRNOT00000045256	ENSRNOG00000039496	Plp2	1067	17.079	70.4095	4.12258	0.00591579
ENSRNOT00000045512	ENSRNOG00000050266	Hist1h2ah	393	13.7668	76.0612	5.52496	0.00914458
ENSRNOT00000045628	ENSRNOG00000030625	Tf	2137	17.3716	185.752	10.6928	0.0119735
ENSRNOT00000045867	ENSRNOG00000030021	Ccl6	1374	11.7744	83.0811	7.05608	0.00622536
ENSRNOT00000045963	ENSRNOG00000030034	Sox11	2015	1.60978	12.9795	8.06292	0.00128127
ENSRNOT00000046054	ENSRNOG00000010890	Bmp1	3647	4.86766	23.9322	4.91658	0.00119688
ENSRNOT00000046135	ENSRNOG00000005620	Lcp2	3382	1.05416	5.78437	5.48719	0.00821894
ENSRNOT00000046215	ENSRNOG00000028872	Rai14	4521	4.15216	17.5163	4.21861	0.00522375
ENSRNOT00000046383	ENSRNOG00000001645	Filip1l	3390	4.62689	30.0444	6.49344	0.000489104
ENSRNOT00000046667	ENSRNOG00000031955	Calml3	1375	0.367456	5.81883	15.8354	0.0445337
ENSRNOT00000046888	ENSRNOG00000023334	Parp14	7087	16.6154	61.4742	3.69983	0.00450985
ENSRNOT00000047234	ENSRNOG00000014137	Fbln1	2787	4.69404	64.5794	13.7577	0.019386
ENSRNOT00000047349	ENSRNOG00000049422	Fcgr2a	1305	1.42537	19.7493	13.8556	0.0344076
ENSRNOT00000047666	ENSRNOG00000031890	Ncam1	2908	1.84286	9.84123	5.34019	0.000734913
ENSRNOT00000047696	ENSRNOG00000048624	Hist1h2an	393	12.383	74.0373	5.97896	0.00186202
ENSRNOT00000048332	ENSRNOG00000032844	RT1-Da	1190	136.816	550.877	4.02641	0.00129134
ENSRNOT00000048391	ENSRNOG00000006963	Ctse	1940	1.38633	14.7171	10.6159	0.0217849
ENSRNOT00000048485	ENSRNOG00000031443	Havcr2	2763	0.110263	1.36182	12.3507	0.00549734
ENSRNOT00000048509	ENSRNOG00000004626	Slc34a2	3492	6.29554	154.871	24.6	0.00289281
ENSRNOT00000049000	ENSRNOG00000016731	Tpm2	1027	17.587	167.271	9.51106	0.0191512
ENSRNOT00000049102	ENSRNOG00000032978	Tes	2362	13.0547	74.3966	5.69882	0.00449452
ENSRNOT00000049357	ENSRNOG00000018414	Csf1r	3566	17.1609	77.949	4.54224	0.00302444
ENSRNOT00000049574	ENSRNOG00000030689	LOC100912573	1353	2.22611	19.0221	8.545	0.00439481
ENSRNOT00000049891	ENSRNOG00000023708	Tmem176a	1059	43.5663	174.991	4.01666	0.00249161
ENSRNOT00000051159	ENSRNOG00000010510	Col12a1	6600	31.1071	137.53	4.42118	0.00199382
ENSRNOT00000051181	ENSRNOG00000033579	Glt8d2	1053	0.510323	4.29811	8.42233	0.0249865
ENSRNOT00000051687	ENSRNOG00000015394	Trpv5	4683	0.270172	2.1031	7.78428	0.0148122
ENSRNOT00000052315	ENSRNOG00000020587	Efemp2	1386	9.96803	53.6015	5.37734	0.000106187
ENSRNOT00000052373	ENSRNOG00000033879	Clec7a	733	3.36562	21.7248	6.45492	0.00240614
ENSRNOT00000054939	ENSRNOG00000036677	Slc16a3	2118	1.39733	8.6193	6.16839	0.00919882
ENSRNOT00000055000	ENSRNOG00000002807	2017-09-09	2319	0.62368	10.2194	16.3857	0.0211084
ENSRNOT00000055254	ENSRNOG00000019330	Procr	1397	1.82978	14.5453	7.94921	0.0151571
ENSRNOT00000055277	ENSRNOG00000036832	Itga5	4394	2.37769	11.9799	5.03845	0.0140689
ENSRNOT00000055321	ENSRNOG00000036859	Gdpd5	2607	0.913251	4.93886	5.408	0.0119191
ENSRNOT00000055473	ENSRNOG00000001830	Arntl2	1707	0.0508665	3.09715	60.8879	0.00631859
ENSRNOT00000055957	ENSRNOG00000037113	Slfn2	1772	17.1981	84.5754	4.91773	0.00917308
ENSRNOT00000055963	ENSRNOG00000021412	Slfn13	3369	3.71837	22.8094	6.13425	0.00398182
ENSRNOT00000056022	ENSRNOG00000007302	Fbn1	8942	12.7161	92.0031	7.23518	0.0174429
ENSRNOT00000056140	ENSRNOG00000037190	Cd101	3054	0.161038	2.08449	12.9441	0.00235284
ENSRNOT00000056169	ENSRNOG00000013577	Kdelr3	1104	9.02334	45.4988	5.04235	0.00771036
ENSRNOT00000056237	ENSRNOG00000021213	Lix1l	3548	6.3852	20.911	3.27492	0.00237724
ENSRNOT00000056460	ENSRNOG00000019357	Tax1bp3	1153	34.0042	121.671	3.57812	0.00138478
ENSRNOT00000056508	ENSRNOG00000009204	Il17re	2610	0.818633	5.44712	6.65393	0.0110013
ENSRNOT00000056654	ENSRNOG00000037436	Macc1	2792	0.353799	2.53643	7.16913	0.00807863
ENSRNOT00000056704	ENSRNOG00000030183	Plod2	3672	3.57186	63.228	17.7017	0.0168087
ENSRNOT00000056918	ENSRNOG00000037563	Cd68	1199	2.23454	17.3839	7.77965	0.0154123
ENSRNOT00000057001	ENSRNOG00000008738	Tp53i11	2662	3.44281	15.8722	4.61025	0.00334458
ENSRNOT00000057213	ENSRNOG00000020867	Numbl	2712	0.485979	4.44221	9.14075	0.0077783
ENSRNOT00000057364	ENSRNOG00000000811	Pkib	1386	0.944563	11.8274	12.5216	0.00187183
ENSRNOT00000057585	ENSRNOG00000014288	Fn1	8061	16.6031	84.7866	5.10668	0.0102932
ENSRNOT00000057622	ENSRNOG00000008347	Slc43a3	2019	9.90312	43.1703	4.35926	0.00203507
ENSRNOT00000057641	ENSRNOG00000018184	Tpm1	1664	59.3641	329.11	5.54392	0.00328484
ENSRNOT00000057752	ENSRNOG00000000569	MGC112715	1870	12.2053	42.9701	3.52062	0.00625435
ENSRNOT00000057843	ENSRNOG00000008785	Klf5	3232	1.3606	9.34151	6.86573	0.00712113
ENSRNOT00000057880	ENSRNOG00000045683	AABR06064176.1	771	2.79946	38.6819	13.8176	0.0177491
ENSRNOT00000058111	ENSRNOG00000013747	Sh3bp2	2859	2.03698	10.0624	4.93987	0.0107531
ENSRNOT00000058162	ENSRNOG00000012721	Ednra	4595	2.51314	11.7569	4.67817	0.013178
ENSRNOT00000058332	ENSRNOG00000013913	Piezo1	7907	2.48433	8.4978	3.42056	0.00143036
ENSRNOT00000058663	ENSRNOG00000016758	Loxl2	1900	17.1396	80.7057	4.70874	0.0106823
ENSRNOT00000058665	ENSRNOG00000012575	Fat2	14434	0.0980708	1.12568	11.4782	0.0155632
ENSRNOT00000059328	ENSRNOG00000046114	Hist1h2ak	393	13.8257	78.5146	5.67887	0.00176991
ENSRNOT00000059447	ENSRNOG00000017149	Fam131b	4020	0.10177	1.18124	11.607	0.0222844
ENSRNOT00000059735	ENSRNOG00000002052	Ccdc80	4096	18.9375	158.593	8.37453	0.0118614
ENSRNOT00000059885	ENSRNOG00000033879	Clec7a	2426	3.40244	20.277	5.95955	0.0107902
ENSRNOT00000060097	ENSRNOG00000020030	Crlf1	1668	0.17846	26.5321	148.672	0.00395975
ENSRNOT00000060111	ENSRNOG00000030715	Cfh	4250	36.9411	184.636	4.99813	0.01057
ENSRNOT00000060327	ENSRNOG00000033215	RT1-Db1	1100	24.9648	101.647	4.07163	0.000700455
ENSRNOT00000060419	ENSRNOG00000030312	Bend6	973	0.406437	3.22678	7.9392	0.0110658
ENSRNOT00000060607	ENSRNOG00000051235	C2	2604	4.68805	55.2103	11.7768	0.0183676
ENSRNOT00000060767	ENSRNOG00000019549	Akap12	6228	8.04232	35.8743	4.4607	0.0121278
ENSRNOT00000060838	ENSRNOG00000039668	Col8a1	2432	0.49978	35.6069	71.2451	0.0101676
ENSRNOT00000060888	ENSRNOG00000039698	Prss22	1271	0.147107	14.2174	96.6466	0.00557296
ENSRNOT00000060969	ENSRNOG00000026604	Cercam	2543	0.573207	5.09363	8.88619	0.0175351
ENSRNOT00000061284	ENSRNOG00000039902	Lbh	2417	31.2357	134.2	4.29638	0.000882081
ENSRNOT00000061417	ENSRNOG00000039969	Dsc2	3914	1.03026	8.30122	8.05742	0.000602654
ENSRNOT00000061422	ENSRNOG00000039971	Ctla2a	837	9.28292	43.5357	4.68987	0.00432241
ENSRNOT00000061580	ENSRNOG00000018003	F2rl1	2975	4.2389	21.9985	5.18966	0.00168863
ENSRNOT00000061686	ENSRNOG00000007136	Anxa7	1859	34.6361	128.308	3.70446	0.00307597
ENSRNOT00000061858	ENSRNOG00000021441	Reln	10561	0.164231	2.40907	14.6688	0.0124555
ENSRNOT00000063853	ENSRNOG00000018740	Ugt1a3	2237	0.839016	8.7668	10.4489	0.00716049
ENSRNOT00000064091	ENSRNOG00000024848	Fga	2612	6.28838	38.2999	6.09057	0.0171924
ENSRNOT00000064113	ENSRNOG00000010497	RGD1305807	2424	0.82003	5.80474	7.0787	0.00432519
ENSRNOT00000064276	ENSRNOG00000000981	Scarb1	2474	5.40486	28.2997	5.23597	0.00421183
ENSRNOT00000064297	ENSRNOG00000043387	Cpe	1994	4.66123	53.3179	11.4386	0.0108396
ENSRNOT00000064305	ENSRNOG00000019202	PVR	2164	1.76191	25.6474	14.5566	0.0065093
ENSRNOT00000064731	ENSRNOG00000014336	Mcm5	2529	1.78476	8.03132	4.49995	0.00209402
ENSRNOT00000064772	ENSRNOG00000008481	Reep1	3680	0.379598	2.79349	7.35908	0.00177187
ENSRNOT00000064774	ENSRNOG00000005391	Prex2	4850	7.74602	30.0666	3.88156	0.000235705
ENSRNOT00000064849	ENSRNOG00000008283	B4galt5	1831	3.9486	27.2929	6.91204	0.00546334
ENSRNOT00000064930	ENSRNOG00000012060	Gucy1b3	3189	7.6856	32.8621	4.2758	0.00669588
ENSRNOT00000065093	ENSRNOG00000043044	Cnn2	660	28.3846	175.349	6.17761	0.0038368
ENSRNOT00000065301	ENSRNOG00000018903	Pik3r1	1275	21.6624	102.443	4.72906	0.00397584
ENSRNOT00000065339	ENSRNOG00000005580	Itgb4	5887	1.15448	13.0038	11.2637	0.0162306
ENSRNOT00000065460	ENSRNOG00000043342	LOC290595	738	0.232577	6.50341	27.9624	0.0431932
ENSRNOT00000065473	ENSRNOG00000050275	LOC100912399	4335	6.76296	24.4114	3.60957	0.00155677
ENSRNOT00000065477	ENSRNOG00000003572	Adamts2	3794	2.77835	22.4806	8.09136	0.0102881
ENSRNOT00000065494	ENSRNOG00000016366	Colec12	2887	7.8917	38.3831	4.86373	0.0007008
ENSRNOT00000065601	ENSRNOG00000036760	Tmc5	2898	0.39496	4.5376	11.4888	0.00392656
ENSRNOT00000065753	ENSRNOG00000036829	Nckap1l	4623	3.41686	13.4749	3.94366	0.00475603
ENSRNOT00000066331	ENSRNOG00000028016	Ncf2	1584	0.516111	4.62484	8.96093	0.0144213
ENSRNOT00000066363	ENSRNOG00000040287	Cyp1b1	1415	0.934026	19.9829	21.3944	0.015141
ENSRNOT00000066740	ENSRNOG00000014973	Tekt1	1375	0.913282	8.86548	9.70727	0.0048103
ENSRNOT00000067384	ENSRNOG00000012782	Tmem2	6474	6.90433	26.1656	3.78974	0.00217035
ENSRNOT00000067638	ENSRNOG00000012109	Fam105a	972	6.4226	29.9592	4.66466	0.00892433
ENSRNOT00000067649	ENSRNOG00000026415	Col14a1	5652	2.88269	31.3354	10.8702	0.0343138
ENSRNOT00000067663	ENSRNOG00000031475	Col16a1	5241	2.34574	18.6896	7.96746	0.000791205
ENSRNOT00000067688	ENSRNOG00000015382	Arid5a	2427	1.40366	9.24694	6.58772	0.0207393
ENSRNOT00000067780	ENSRNOG00000042838	Junb	1035	36.6232	322.94	8.81791	0.00201586
ENSRNOT00000067889	ENSRNOG00000017510	Mfge8	2168	0.414177	11.7016	28.2527	0.0329658
ENSRNOT00000067974	ENSRNOG00000042189	Rab31	3306	8.39642	36.8652	4.39058	0.00595038
ENSRNOT00000068021	ENSRNOG00000017511	Dcdc2	6788	4.92925	45.1091	9.1513	0.00532955
ENSRNOT00000068134	ENSRNOG00000002045	Anxa3	1397	16.5288	113.709	6.87943	0.00342321
ENSRNOT00000068197	ENSRNOG00000013987	Sbno2	4826	6.04947	23.686	3.91538	0.000471385
ENSRNOT00000068210	ENSRNOG00000031536	Syndig1	2026	0.379559	6.66834	17.5687	0.0133195
ENSRNOT00000068407	ENSRNOG00000010253	Cd163	4223	0.734542	28.6214	38.965	0.000662444
ENSRNOT00000068413	ENSRNOG00000023148	Col11a1	6899	3.55815	16.3645	4.59916	0.00291886
ENSRNOT00000068484	ENSRNOG00000010960	Ankh	2458	7.43983	34.4248	4.6271	0.00998932
ENSRNOT00000068489	ENSRNOG00000037239	Flna	8412	30.5609	217.125	7.10466	0.00490855
ENSRNOT00000068522	ENSRNOG00000004309	Actn1	2946	8.26735	53.8064	6.50829	0.00780784
ENSRNOT00000068535	ENSRNOG00000018461	Pdgfrb	5370	15.1157	60.3001	3.98924	0.00542019
ENSRNOT00000068683	ENSRNOG00000031743	Gbp2	2395	9.77499	48.3015	4.94134	0.0151207
ENSRNOT00000070812	ENSRNOG00000046996	Pea15	2304	15.7178	57.8068	3.67778	0.00140986
ENSRNOT00000070832	ENSRNOG00000048782	Wnt7a	3150	0.175668	3.89564	22.1762	0.00645217
ENSRNOT00000070842	ENSRNOG00000047367	Card14	2925	0.621661	6.61998	10.6488	0.00290665
ENSRNOT00000070912	ENSRNOG00000045829	Thbs1	2228	76.2746	460.91	6.04277	0.00551648
ENSRNOT00000071237	ENSRNOG00000047255	Fosl2	672	8.56115	69.6918	8.14048	0.0190334
ENSRNOT00000071518	ENSRNOG00000046900	Hist1h4b	312	116.928	645.687	5.5221	0.00398807
ENSRNOT00000071728	ENSRNOG00000046663	AABR06076168.1	876	1.82991	14.4582	7.90105	0.0335722
ENSRNOT00000071745	ENSRNOG00000049298	Slc2a3	1482	0.697029	5.84083	8.37962	0.0143488
ENSRNOT00000071848	ENSRNOG00000046258	B3gnt5	4209	0.0283098	0.371733	13.1309	0.00941092
ENSRNOT00000071853	ENSRNOG00000050404	Pmepa1	693	6.54825	32.5697	4.9738	0.00020165
ENSRNOT00000071897	ENSRNOG00000049422	Fcgr2a	1020	0.374955	10.0056	26.6847	0.0328785
ENSRNOT00000071937	ENSRNOG00000050671	Ier5	927	12.6041	54.541	4.32723	0.00225324
ENSRNOT00000071981	ENSRNOG00000050215	LOC682408	1497	0.158079	2.7127	17.1604	0.0228002
ENSRNOT00000072069	ENSRNOG00000050697	Ctsz	1355	16.6134	95.6284	5.75609	0.0101866
ENSRNOT00000072088	ENSRNOG00000049766	Sctr	1525	1.18155	12.557	10.6276	0.0220781
ENSRNOT00000072110	ENSRNOG00000032922	Dclk1	4819	0.964988	9.48736	9.83158	0.00503125
ENSRNOT00000072119	ENSRNOG00000045646	Hist1h3c	411	39.0127	159.172	4.08001	0.00424436
ENSRNOT00000072135	ENSRNOG00000050024	AABR06009785.1	456	1.03226	33.3598	32.3173	0.000903668
ENSRNOT00000072146	ENSRNOG00000047433	AABR06041411.1	3428	1.03396	22.8701	22.1189	0.0095799
ENSRNOT00000072329	ENSRNOG00000047811	Ier2	666	13.7293	79.7293	5.80723	0.00248739
ENSRNOT00000072351	ENSRNOG00000050720	AABR06061565.1	1251	11.6374	47.3046	4.06486	0.00599147
ENSRNOT00000072377	ENSRNOG00000047657	C4a	5223	14.5971	135.19	9.26143	0.00229719
ENSRNOT00000072673	ENSRNOG00000049393	Cebpb	892	17.0547	98.0493	5.7491	0.0116366
ENSRNOT00000072855	ENSRNOG00000049361	Gas7	6793	0.851159	6.2612	7.35609	0.0135185
ENSRNOT00000072951	ENSRNOG00000001249	Col6a1	798	5.05964	50.307	9.94281	0.0200655
ENSRNOT00000073042	ENSRNOG00000046834	C3	5073	2.89344	58.4355	20.1958	0.00994186
ENSRNOT00000073266	ENSRNOG00000016165	Dock10	6564	1.89967	12.3581	6.50538	0.00153736
ENSRNOT00000073595	ENSRNOG00000048967	LOC688459	1306	0.276997	3.80328	13.7304	0.00283701
ENSRNOT00000073636	ENSRNOG00000047466	Bdnf	3961	0.0944304	1.68136	17.8053	0.00321984
ENSRNOT00000073646	ENSRNOG00000046121	Igsf7	642	0.480644	18.585	38.6669	0.0466119
ENSRNOT00000073709	ENSRNOG00000050761	Serpina10	1596	1.08704	13.3307	12.2633	0.0106121
ENSRNOT00000073901	ENSRNOG00000050821	LOC682330	411	7.52938	47.1711	6.26493	0.000118177
ENSRNOT00000073926	ENSRNOG00000046254	Emr1	3229	8.75898	44.8231	5.11738	0.00393543
ENSRNOT00000073951	ENSRNOG00000047393	Krt18	1384	18.9861	110.191	5.80378	0.00692798
ENSRNOT00000073991	ENSRNOG00000047247	Ptprs	6490	2.36952	13.1855	5.56461	0.00189576
ENSRNOT00000074003	ENSRNOG00000046216	RGD1561778	726	0.486136	12.7564	26.2404	0.0165008
ENSRNOT00000074047	ENSRNOG00000046848	PCOLCE2	1505	2.33688	37.3523	15.9838	0.0049058
ENSRNOT00000074082	ENSRNOG00000048771	RGD1559482	741	1.26468	38.6268	30.5426	0.0229819
ENSRNOT00000074127	ENSRNOG00000050395	Ms4a6bl	3309	1.00403	8.35682	8.32329	0.00517076
ENSRNOT00000074226	ENSRNOG00000014426	Lox	2442	1.86741	36.5868	19.5923	0.0108699
ENSRNOT00000074292	ENSRNOG00000050478	LOC684841	411	50.7173	244.858	4.8279	0.00796275
ENSRNOT00000074307	ENSRNOG00000049582	Hist1h2ai	393	20.5826	121.916	5.92324	0.0028674
ENSRNOT00000074372	ENSRNOG00000046946	Ptchd3	2718	0.389449	8.69861	22.3357	0.00544006
ENSRNOT00000074449	ENSRNOG00000047977	LOC100910163	1293	32.2641	149.318	4.62798	0.0126051
ENSRNOT00000074586	ENSRNOG00000050869	Cebpd	1110	6.72749	99.4631	14.7846	0.00850261
ENSRNOT00000074616	ENSRNOG00000050794	Pdlim4	1176	3.30652	35.6122	10.7703	0.000252872
ENSRNOT00000074677	ENSRNOG00000048639	Hist1h2ac	393	32.9666	240.27	7.28828	0.00757433
ENSRNOT00000074718	ENSRNOG00000049361	Gas7	6793	0.851159	6.2612	7.35609	0.0135185
ENSRNOT00000074763	ENSRNOG00000045644	Hist1h2ail1	411	86.6329	322.874	3.72692	0.00304621
ENSRNOT00000074966	ENSRNOG00000045611	LOC100911403	693	1.26829	32.4475	25.5837	0.000297933
ENSRNOT00000074993	ENSRNOG00000049918	Lrg1	1295	2.38314	22.1704	9.30303	0.00217996
ENSRNOT00000075051	ENSRNOG00000049585	Tnc	6098	4.96465	47.327	9.53279	0.0138442
ENSRNOT00000075069	ENSRNOG00000048264	LOC684828	693	57.4271	200.181	3.48584	0.00564937
ENSRNOT00000075142	ENSRNOG00000047726	Inhbb	3119	1.18299	14.6721	12.4025	0.0018707
ENSRNOT00000075167	ENSRNOG00000037931	Plaur	1013	1.88043	21.5586	11.4647	0.0292314
ENSRNOT00000075209	ENSRNOG00000050968	Ptger2	1353	0.63176	4.72965	7.48647	5.01264e-05
ENSRNOT00000075265	ENSRNOG00000048411	Uhrf1	2491	0.937365	6.7388	7.18909	0.005261
ENSRNOT00000075332	ENSRNOG00000049506	LOC682330	411	15.3554	137.582	8.95987	0.00290014
ENSRNOT00000075378	ENSRNOG00000048988	Serpina10	1596	1.08704	13.3307	12.2633	0.0106121
ENSRNOT00000075610	ENSRNOG00000010947	Mmp14	2448	8.95265	67.2825	7.51537	0.0192263
ENSRNOT00000075799	ENSRNOG00000045772	LOC100911545	4416	0.121604	22.9984	189.125	0.014134
ENSRNOT00000075811	ENSRNOG00000050750	LOC100910200	381	24.0371	128.779	5.35749	0.00762565
ENSRNOT00000075917	ENSRNOG00000007728	Gsdmd	1949	5.29411	26.219	4.95248	0.000690512
ENSRNOT00000075989	ENSRNOG00000043451	Spp1	1436	9.09389	260.327	28.6265	0.0116672
ENSRNOT00000076095	ENSRNOG00000006783	Neb	20129	0.0402941	1.25044	31.0327	0.0384565
ENSRNOT00000076105	ENSRNOG00000051056	Fndc4	1420	1.60893	11.9643	7.43616	0.000998697
ENSRNOT00000076400	ENSRNOG00000046660	LOC691984	2300	3.95659	18.6616	4.71657	0.00317928
ENSRNOT00000076440	ENSRNOG00000010336	Ctla4	1856	0.136155	1.95616	14.3671	0.0169189
ENSRNOT00000076776	ENSRNOG00000028627	Hmcn1	15122	0.616363	3.32415	5.39318	0.00404273
ENSRNOT00000077053	ENSRNOG00000014371	Cdh13	3438	2.37949	15.9474	6.70201	0.0281063
Novel_000063	XLOC_154439	-	1159	8.41104	49.3881	5.87182	0.0124011
Novel_000161	XLOC_395137	-	1265	10.1936	174.078	17.0772	0.0188479
Novel_000251	XLOC_369323	-	2710	0.249253	2.50017	10.0307	0.0345926
Novel_000263	XLOC_395137	-	1228	0.897216	12.2318	13.633	0.028303
Novel_000842	XLOC_644895	-	4421	0.436145	3.10098	7.10998	0.0007341
Novel_000963	XLOC_808122	-	1232	0.068294	2.57889	37.7616	0.000960903
Novel_001392	XLOC_1380255	-	3145	0.696059	5.17003	7.42757	0.00155691
Novel_001860	XLOC_2049704	-	1346	1.50162	12.326	8.20849	0.00198094
Novel_001879	XLOC_2158178	-	641	0.724725	10.6746	14.7292	0.0446165
Novel_002258	XLOC_2532290	-	563	81.0472	518.954	6.40311	0.00564757
Novel_002259	XLOC_2532290	-	560	20.5224	117.305	5.71597	0.00373954
Novel_002265	XLOC_2541333	-	2827	0.153329	2.92089	19.0498	0.0356422
Novel_002792	XLOC_2801449	-	2534	0.195501	2.43419	12.4511	0.00101474
Novel_002851	XLOC_3084153	-	564	4.54542	52.3429	11.5155	0.0147186
Novel_002951	XLOC_3191705	-	9729	5.86421	29.5874	5.04543	0.0227729
Novel_003067	XLOC_3285186	-	4600	0.065866	0.935754	14.2069	0.0118733
Novel_003136	XLOC_3517795	-	968	7.77575	84.6247	10.8832	0.00630306
Novel_003269	XLOC_3545271	-	3013	0.110667	1.09354	9.88137	0.00910987
Novel_003428	XLOC_3763903	-	6905	0.11824	3.08673	26.1057	0.00905652
Novel_003502	XLOC_3731105	-	3135	0.0460021	0.573463	12.466	0.00407223
Novel_003738	XLOC_3853233	-	11501	1.13642	4.97343	4.37639	0.00824125
Novel_003854	XLOC_4189696	-	8485	0.162114	1.7222	10.6234	0.00641879
TCONS_00037848	XLOC_238926	-	1546	0.190916	2.51283	13.1619	0.00148878
TCONS_00088786	XLOC_163910	-	1052	0.224251	3.63324	16.2016	0.0381013
TCONS_01181049	XLOC_716586	-	510	0.717781	8.23591	11.4741	0.018872
TCONS_01496398	XLOC_1019759	-	2881	0.0701153	0.821489	11.7162	0.00441797
TCONS_02160292	XLOC_1327794	-	6496	0.0919235	0.851634	9.26459	0.0180935
TCONS_02691267	XLOC_1682073	-	3332	0.022728	1.1762	51.7513	0.00469598
TCONS_03223871	XLOC_2217372	-	5420	0.0298597	0.792207	26.531	0.0350406
TCONS_04997311	XLOC_3052751	-	1436	0.748755	5.68167	7.58816	0.00710423
TCONS_04997312	XLOC_3052751	-	442	2.1523	27.7362	12.8868	0.0279724
TCONS_05417497	XLOC_3468289	-	839	0.138706	6.53661	47.1256	0.00718949
TCONS_05727054	XLOC_3601391	-	3782	0.068907	1.30109	18.8818	0.0197854
TCONS_05858926	XLOC_3710606	-	3447	0.0774567	0.919537	11.8716	0.00634405
TCONS_06432536	XLOC_3973737	-	7237	0.905459	4.5803	5.05853	0.000252618

## Sheet: Supplementary table 5
Supplemental Table 5. downregulated lncRNAs in renal tissues compared between UUO and Sham group
transcript id	gene id	locus	Sham FPKM	UUO FPKM	log2(fold change)	p value	phyloP MAX
Novel_000082	XLOC_203615		2.52699	0.569498	2.14966	0.00986898	-
Novel_000134	XLOC_304121		0.868788	0.089655	3.27655	0.0108168	-
Novel_001478	XLOC_1414548		1.43041	0.249429	2.51973	0.0344806	-
Novel_001517	XLOC_1392975		4.35384	0.316033	3.78414	0.00579867	-
Novel_002657	XLOC_3019748		1.10442	0.0384338	4.84476	0.00748919	-
Novel_003100	XLOC_3352390		2.03007	0.042617	5.57396	0.00151878	-
Novel_003126	XLOC_3447959		1.70744	0.162033	3.39748	0.0168441	-
Novel_003257	XLOC_3398914		3.7519	0.707597	2.40662	0.0177424	-
Novel_003319	XLOC_3611224		1.68202	0.24883	2.75696	0.00726082	-
Novel_003849	XLOC_4109766		3.58609	0.138361	4.6959	0.00250905	-
Novel_003869	XLOC_4109766		14.8217	0.828524	4.16102	0.029085	-
Novel_003870	XLOC_4109766		3.58352	0.508526	2.81699	0.0464514	-
TCONS_00032440	XLOC_203615	chr1:281581579-281586441	0.558137	0.0738374	2.9182	0.0409362	1.96834
TCONS_00032442	XLOC_203615	chr1:281582089-281586441	2.09848	0.229285	3.19413	0.0222299	0
TCONS_00037341	XLOC_235305	chr1:35676463--35681227	98.2262	0.155672	9.30145	0.00623233	2.39406
TCONS_00037342	XLOC_235305	chr1:35676463--35681227	30.6544	0.141697	7.75714	0.00424885	2.39406
TCONS_00060657	XLOC_394243	chr1:258415467--258420774	4.34175	0.509485	3.09117	0.0072305	0.23382
TCONS_00253202	XLOC_235305	chr1:35676439-35681045	68.0823	0.224115	8.2469	0.00776879	0.44958
TCONS_00434335	XLOC_203615	chr1:281582161-281583313	20.8531	2.90641	2.84295	0.0165494	0.51567
TCONS_00643524	XLOC_203615	chr1:281581803-281583431	12.0924	1.32519	3.18983	0.00304228	1.96834
TCONS_00731307	XLOC_532212	chr10:19833229-19835568	2.4375	0.157314	3.95368	0.0111251	0
TCONS_00785427	XLOC_520342	chr10:5892637-5893797	13.9232	1.7019	3.03227	0.00740241	0
TCONS_00791214	XLOC_555777	chr10:48947352-48951631	2.72235	0.387823	2.81138	0.0160403	0.01532
TCONS_00791215	XLOC_555777	chr10:48947352-48951839	2.13531	0.184038	3.53637	0.0071197	0.90412
TCONS_00833268	XLOC_555777	chr10:48947388-48952222	1.13834	0.292746	1.95921	0.0114023	3.60883
TCONS_01041134	XLOC_751031	chr11:86632289-86641560	5.99747	1.08106	2.4719	0.00825118	0.19992
TCONS_01041135	XLOC_751031	chr11:86637283-86641669	27.0683	2.78133	3.28276	0.00355985	0
TCONS_01387191	XLOC_893926	chr13:76493751-76508131	23.6055	1.1274	4.38805	0.00896514	0
TCONS_01537349	XLOC_893926	chr13:76493751-76501290	22.081	0.966667	4.51364	0.0229021	0
TCONS_01972695	XLOC_1216275	chr15:8606350-8610985	38.706	2.29714	4.07465	0.00724237	0
TCONS_01990702	XLOC_1342146	chr15:63307647-63349361	2.98762	0.151941	4.29742	0.0282614	7.58179
TCONS_01994548	XLOC_1382390	chr15:109873984-109877884	5.72445	1.37281	2.06	0.00661112	0
TCONS_01994549	XLOC_1382390	chr15:109874750-109878470	1.98181	0.137193	3.85255	0.00817206	0
TCONS_02170107	XLOC_1342146	chr15:63307302-63349373	6.34071	1.79187	1.82318	0.00428898	6.10928
TCONS_02240078	XLOC_1342146	chr15:63307613-63349311	3.13111	1.12283	1.47953	0.0173197	10.5451
TCONS_02254265	XLOC_1392975	chr16:4328901-4391468	6.88735	0.437831	3.9755	0.00522958	0.06483
TCONS_02276745	XLOC_1414548	chr16:32744914-32759535	1.85183	0.16976	3.44739	0.00540487	0.48398
TCONS_02302899	XLOC_1460367	chr16:86562428-86652962	0.621862	0.0914976	2.76479	0.0360293	39.2627
TCONS_02320307	XLOC_1414548	chr16:32724607-32748032	1.4227	0.238488	2.57664	0.00071163	0
TCONS_02456401	XLOC_1414548	chr16:32724670-32757734	3.72631	0.731504	2.34881	0.014574	0.09125
TCONS_02500388	XLOC_1581469	chr17:52322116-52329474	1.79375	0.110777	4.01725	0.000636835	336.318
TCONS_02507882	XLOC_1630773	chr17:22810003-22823076	1.57772	0.0548626	4.84588	0.00454228	0
TCONS_02507883	XLOC_1630773	chr17:22812713-22822200	1.93405	0.00382014	8.98379	0.000794589	0.42928
TCONS_02521828	XLOC_1581469	chr17:52322116-52329474	1.22076	0.175989	2.79422	0.0232532	336.318
TCONS_02528556	XLOC_1630773	chr17:22814563-22823412	0.755442	5.49983e-05	13.7456	0.0134373	2.69326
TCONS_02528557	XLOC_1630773	chr17:22814563-22824882	0.994135	0.0372818	4.7369	0.0139386	0.07099
TCONS_02551402	XLOC_1630773	chr17:22810003-22823076	1.79136	0.0310914	5.8484	0.0106484	1.39564
TCONS_02778908	XLOC_1700353	chr18:13508236-13535446	0.922173	0.0251396	5.19701	0.042018	0
TCONS_02971114	XLOC_1835388	chr19:1693483-1742967	0.489785	0.0148548	5.04315	0.0149541	0
TCONS_02972390	XLOC_1848199	chr19:28085660-28098476	1.472	0.154789	3.2494	0.0250078	0
TCONS_03001589	XLOC_1848199	chr19:28087124-28099025	2.33725	0.218231	3.42088	0.0404027	0
TCONS_03162268	XLOC_2119347	chr2:257522997-257619933	1.3555	0.105248	3.68695	0.00134493	1.02293
TCONS_03175130	XLOC_2231514	chr2:133430723-133441406	0.980865	0.127134	2.9477	0.00674441	0.22143
TCONS_03175131	XLOC_2231514	chr2:133434530-133441406	3.23509	0.272184	3.57116	0.0009768	0
TCONS_03175771	XLOC_2237814	chr2:141434355-141441104	1.07633	0.0862638	3.64122	0.00332009	0
TCONS_03265236	XLOC_2119347	chr2:257523088-257556681	1.81367	0.147952	3.61571	0.0471145	0.23371
TCONS_03293860	XLOC_2329455	chr2:262061018-262072658	2.12734	0.312632	2.76651	0.00626444	4.60344
TCONS_04480416	XLOC_3019748	chr4:244473006-244480545	0.713303	0.0540938	3.72098	0.0109201	0.08236
TCONS_04883422	XLOC_3081081	chr5:63510704-63513639	4.80265	0.612584	2.97085	0.00190217	0
TCONS_04901121	XLOC_3211460	chr5:52128062-52134067	5.65041	0.451333	3.64609	0.00870461	2.73172
TCONS_04907635	XLOC_3275393	chr5:129643506-129669869	2.06096	0.139406	3.88595	0.00959993	1.42068
TCONS_04976853	XLOC_3211460	chr5:52123898-52134035	1.19717	0.136633	3.13125	0.0142517	1.98107
TCONS_05336702	XLOC_3352390	chr6:52525388-52530927	1.18476	0.0215397	5.78145	0.00513418	0.05749
TCONS_05357817	XLOC_3519503	chr6:111613679-111621186	13.0147	1.38946	3.22755	0.0449585	0.0015
TCONS_05357818	XLOC_3519503	chr6:111613679-111621208	21.8444	3.64324	2.58397	0.00948556	0.0015
TCONS_05373530	XLOC_3398914	chr6:108063531-108087504	5.59498	0.419375	3.73782	0.000228185	0.80806
TCONS_05380507	XLOC_3447959	chr6:23339887-23420011	1.6052	0.143158	3.48707	0.00196887	21.9735
TCONS_05728436	XLOC_3611224	chr7:65401380-65415464	1.98873	0.120772	4.04149	0.0244703	0
TCONS_05729537	XLOC_3619466	chr7:76790874-76810188	1.88645	0.151205	3.64109	0.0151341	0
TCONS_05747446	XLOC_3748038	chr7:97746599-97766146	6.18362	0.689845	3.16411	0.00141453	0
TCONS_05767281	XLOC_3661177	chr7:129530179-129533817	2.63903	0.120255	4.45584	0.00630377	0.33367
TCONS_05793309	XLOC_3611224	chr7:65401380-65440716	1.16677	0.101553	3.52222	0.0119643	0
TCONS_05794568	XLOC_3619466	chr7:76790814-76809242	1.37107	0.12983	3.4006	0.035995	0
TCONS_05868078	XLOC_3748038	chr7:97758739-97766603	2.55368	0.614804	2.05438	0.00783475
TCONS_06130599	XLOC_3802098	chr8:14506717-14517671	1.55325	0.0593983	4.70873	0.00233361	614.459
TCONS_06177675	XLOC_3930943	chr8:48343321-48349068	3.53506	0.615556	2.52177	0.000669396	10.2231
TCONS_06461752	XLOC_4158496	chr9:79146146-79200516	2.03351	0.052971	5.26262	0.0116698	0.33521
TCONS_06474031	XLOC_4064990	chr9:80808765-80818392	2.69938	0.049267	5.77586	0.0126224	2.21981
TCONS_06506805	XLOC_4109766	chr9:19315047-19318472	5.48444	0.594965	3.20447	0.00714883	0

## Sheet: Supplementary table 6
Supplemental Table 6. upregulated lncRNAs in renal tissues compared between UUO and Sham group
transcript id	gene id	locus	length	Sham FPKM	UUO FPKM	log2(fold change)	p value	phyloP MAX																Urc-FPKM	log2(fold_change)(Urc/UrRf)	p_value	q_value	updown	Annotation
TCONS_00037848	XLOC_238926	chr1:40349733-40351375	1546	0.190916	2.51283	-3.7183	0.00148878	0
TCONS_00088786	XLOC_163910	chr1:222456296-222460446	1052	0.224251	3.63324	-4.01807	0.0381013	5.18364
TCONS_01181049	XLOC_716586	chr11:42309513-42311575	510	0.717781	8.23591	-3.52031	0.018872	0.11819
TCONS_06432536	XLOC_3973737	chr8:104094700-104141462	7237	0.905459	4.5803	-2.33872	0.000252618	1.50675
TCONS_05417497	XLOC_3468289	chr6:49744050-49747538	839	0.138706	6.53661	-5.55844	0.00718949	2.07412
TCONS_04997311	XLOC_3052751	chr5:30049641-30051852	1436	0.748755	5.68167	-2.92375	0.00710423	1.01176
TCONS_04997312	XLOC_3052751	chr5:30049641-30052174	442	2.1523	27.7362	-3.68782	0.0279724	1.9296
Novel_001408	XLOC_1327794	N/A	3789	0.0431043	0.506363	-3.55427	0.0369796	-
TCONS_02691267	XLOC_1682073	chr17:88982434-88985867	3332	0.022728	0.82899	-5.18881	0.0398217	12.1187
TCONS_00827478	XLOC_531993	chr10:19596003-19599780	3086	0.0661087	0.844192	-3.67466	0.0294382	5.42988
TCONS_02160292	XLOC_1327794	chr15:45406623-45415717	6496	0.0919235	0.851634	-3.21173	0.0180935	2.93189
TCONS_05904651	XLOC_3601391	chr7:54125680-54131057	4682	0.0908423	1.01087	-3.47609	0.0127656	2.85614
TCONS_03223871	XLOC_2217372	chr2:116150043-116161422	5420	0.0298597	0.792207	-4.72961	0.0350406	1.63921
TCONS_00998425	XLOC_531993	chr10:19611053-19642556	3441	0.0593506	0.67904	-3.51616	0.0270134	1.38436
TCONS_02375711	XLOC_1429102	chr16:50896205-50920259	2484	0.0725226	0.539682	-2.89561	0.00138985	1.38433
TCONS_01040910	XLOC_749683	chr11:84302731-84305126	2198	0.247738	1.77931	-2.84444	0.0237027	0.38443
TCONS_01059056	XLOC_749683	chr11:84301376-84305126	1703	0.0848774	1.02959	-3.60055	0.00208199	0.38443
TCONS_05858926	XLOC_3710606	chr7:52744242-52968848	3447	0.0774567	0.919537	-3.56944	0.00634405	0.15091																0	#NAME?	0.04815	0.253192	down
TCONS_02323688	XLOC_1429102	chr16:50917326-50924749	7208	0.106405	0.5016	-2.23697	0.0344476	0.05198
TCONS_02298503	XLOC_1429102	chr16:50856767-50892238	1555	0.19214	1.51533	-2.9794	0.0448441	0.0289
TCONS_01496394	XLOC_1019759	chr13:114318538-114328181	2031	0.039079	0.897736	-4.52183	0.0194631	0
TCONS_01496398	XLOC_1019759	chr13:114325268-114337973	2881	0.0701153	0.821489	-3.55044	0.00441797	0																115.608	inf	0.02675	0.253192	up
TCONS_02984644	XLOC_1926987	chr19:67209624-67212822	1451	0.0223128	1.67203	-6.22759	0.0319082	0
TCONS_05727054	XLOC_3601391	chr7:54121701-54125617	3782	0.068907	1.30109	-4.23893	0.0197854	0

## Sheet: Supplementary table 7
Supplemental Table 7. downregulated mRNAs in urine compared between UUO and Sham group
gene id	locus	Sham FPKM	UUO FPKM	log2(fold change)	p value
24250	chr20:12549958-12570894	183.777	14.2366	3.69028	0.0342
25030	chr3:149833587-150507740	792.156	0	-	0.01505
25041	chr11:90486135-90496592	5.68467	0.000519049	13.4189	0.02485
59116	chr10:63636584-63637600	19.601	0	-	0.0275
64317	chr10:40019620-40027691	533.113	43.5334	3.61425	0.02235
79247	chr13:42637589-42650516	5.1972	0	-	0.0209
81636	chr1:38434799-39080028	8.99983	0.113426	6.31007	0.0394
81640	chr20:47103745-47119487	364.87	19.549	4.22222	0.0237
83500	chr1:231709855-231759342	12.1035	0.0806964	7.2287	0.0369
84424	chr8:66038472-66084103	181.152	12.3234	3.87773	0.04765
116724	chr9:116783445-117131768	35.0524	0.080693	8.76285	0.0239
290046	chr14:88342756-88373861	13.0544	0	-	0.00595
290868	chr8:116642372-116650410	217.26	23.1832	3.22827	0.0322
292866	chr1:100424169-100427961	23.6947	0	-	0.00695
293653	chr1:226104424-226107754	819.678	80.4614	3.34869	0.0345
295647	chr3:55291464-55327160	128.607	7.33271	4.13248	0.0444
298071	chr5:66637319-66654053	211.702	20.3451	3.37928	0.04205
298934	chr6:56642245-56649209	557.887	19.3685	4.84819	0.0189
302656	chrX:28470067-28599599	22.2577	0.000926536	14.5521	0.00515
304078	chr11:37500629-37508928	669.507	18.3682	5.18782	0.02555
307483	chr18:30663858-30762683	486.733	31.4799	3.95063	0.04835
313370	chr5:118887277-118948329	184.222	16.3509	3.494	0.0426
353251	chr10:13033777-13038855	7.38849	0	-	0.04005
360616	chr10:86100796-86109854	296.643	12.6778	4.54835	0.02445
364910	chr18:76676424-76682692	7.93478	0.000235466	15.0404	0.0298
499903	chr3:149431211-149473190	15.3582	0	-	0.0159
100359977	chr5:154622999-155374737	7.8088	0.211815	5.20422	0.0323

## Sheet: Supplementary table 8
Supplemental Table 8. upregulated mRNAs in urine compared between UUO and Sham group
gene id	locus	Sham FPKM	UUO FPKM	log2(fold change)	p value
24323	chr17:24117498-24124009	0	5.8488	-	0.04475
24451	chr19:25622550-25629379	0	157.563	-	5e-05
24494	chr3:128133916-128140354	0	25.6596	-	0.0006
24561	chr10:15556907-15563145	0	7.99663	-	0.0449
24617	chr12:24653369-24663763	0	4.68017	-	0.0252
24770	chr10:69047084-69048891	0	11.2621	-	0.0451
24791	chr10:40573509-40595455	0	9.06637	-	0.00975
24913	chr1:229831408-229864273	0	26.4628	-	0.0291
25353	chr14:6653085-6658937	0	129.748	-	5e-05
25426	chr6:2294950-2300644	0	5.63497	-	0.0132
25433	chr18:29036338-29046773	0	7.53165	-	0.0381
25455	chr5:38693590-38716702	0	13.0619	-	0.0106
25475	chr10:65334839-65456957	0	151.003	-	5e-05
25483	chr17:13785023-13790689	0	9.79693	-	0.008
25542	chr10:70501116-70502669	0	293.879	-	5e-05
25692	chr16:73730255-73754865	0	13.6421	-	0.00055
25696	chr1:252487249-252518942	0	4.82033	-	0.01365
25713	chr7:141618019-141630487	0	4.74974	-	0.02345
29261	chr9:121368425-121381493	0	5.98785	-	0.0391
29336	chr5:62645887-62648723	0	14.7165	-	0.00515
29618	chr7:37858313-37860584	0.000489674	19.6651	-15.2935	0.0315
50692	chr1:82587240-82602924	0	43.5916	-	0.0002
59103	chr3:15086719-15098072	0	19.2441	-	0.00585
60331	chr6:135029277-135065319	0	6.03171	-	0.02005
60335	chr15:38268108-38281541	0	5.56535	-	0.0109
60381	chr13:39371386-39381952	0	21.5151	-	0.0098
64037	chr10:39111858-39154295	0	6.09742	-	0.04515
64190	chr4:215913321-215916659	0	10.0824	-	0.01615
64464	chr3:78747513-78751016	0	7.78883	-	0.0426
64467	chr3:2599246-2604973	0	5.02125	-	0.0337
64468	chr8:115680312-115685250	0	10.5722	-	0.00765
65156	chr19:52891892-52905967	0	6.75506	-	0.04455
81633	chr1:259760520-259773301	0	6.37389	-	0.0359
81639	chr10:56704252-56713198	0	74.6973	-	5e-05
81776	chr16:752353-757011	0	49.6348	-	0.01795
83462	chr1:48510098-48516962	0	16.8511	-	0.03875
83476	chr2:270055951-270058912	0	10.8304	-	0.0053
84431	chr16:53712187-53743732	0	10.1094	-	0.0083
85332	chr1:177323459-177325069	0	7.49475	-	0.0448
89783	chr5:152749354-152771632	0	7.41091	-	0.03565
89788	chr7:11221818-11242341	0	6.72581	-	0.0438
93667	chr3:12114793-12152487	0	6.96709	-	0.01615
94195	chr2:209531409-209534093	0	71.7002	-	0.0021
113882	chr5:66517087-66537841	0	10.5066	-	0.0021
113955	chr4:143383025-143404443	0	74.0878	-	0.00025
114105	chr14:18640311-18642357	0	30.3422	-	0.00095
114200	chr5:142091587-142106958	0	5.20547	-	0.02105
114203	chr12:25473619-25501392	0	4.48954	-	0.043
114508	chr17:365183-385101	0	10.0429	-	0.03865
116662	chr2:217345267-217350465	0	4.85256	-	0.0323
117017	chr1:231929419-231938662	0	12.1555	-	0.04195
140868	chr2:113735158-113738816	0	51.7496	-	0.0023
155151	chr1:205102881-205107877	0	14.4402	-	0.00475
170923	chr2:171097069-171097622	0	48.9191	-	0.00435
171083	chr19:33289262-33410848	0	7.35694	-	0.0126
171124	chr1:268644117-268681518	0	7.32021	-	0.0023
171575	chr19:36998476-37001147	0	6.87175	-	0.03305
192177	chr10:103656706-103671464	0	4.46001	-	0.0119
245922	chr15:44324077-44357993	0	8.12518	-	0.0183
266604	chr10:55517228-55526545	0	11.3723	-	0.00295
266687	chr14:84847694-84855042	0	7.57566	-	0.01665
286976	chr8:76623707-76627190	0	5.9065	-	0.0179
287199	chr10:25741114-25746616	0	5.36727	-	0.045
287417	chr10:55234813-55238391	0	12.165	-	0.02145
287435	chr10:56014363-56016266	0	7.86575	-	0.03365
287702	chr10:87952321-87957041	0	24.1818	-	0.00055
287719	chr10:89156373-89164883	0	13.6147	-	0.01965
287726	chr10:89337071-89348066	0	8.9001	-	0.04435
288077	chr11:69828258-69850330	0	6.44857	-	0.0279
289809	chr14:100166647-100175224	0	7.26565	-	0.02565
289994	chr15:27511955-27523893	0	7.52306	-	0.0375
290279	chr15:41658251-41675598	0	11.4223	-	0.0351
290552	chr16:6645367-6679694	0	4.4324	-	0.0395
291081	chr17:33335943-33339806	0	4.58824	-	0.04295
291182	chr17:55791545-55825493	0	12.2218	-	0.0324
291206	chr17:50802292-50805161	0	19.1037	-	0.0198
291840	chr19:9608327-9622154	0	7.09565	-	0.02665
291952	chr19:47890577-47898171	0	9.82196	-	0.0023
292594	chr1:75149297-75154738	0	13.3098	-	0.026
292907	chr1:102493175-102506351	0	9.57277	-	0.01775
294072	chr1:264556960-264563395	0	10.1352	-	0.02425
294210	chr20:4219697-4228396	0	9.66067	-	0.00425
295971	chr3:101290423-101311718	0	16.9095	-	0.0047
296076	chr3:116791590-116795282	0	21.966	-	0.0099
296313	chr3:158832621-158838995	0	13.613	-	0.0184
296501	chr3:64510885-64558572	0	7.64663	-	0.04745
296851	chr4:30251584-30287449	0	16.4501	-	0.0051
297025	chr4:135766568-135783460	0	8.8345	-	0.0114
297372	chr4:177390794-177395029	0	8.05837	-	0.0413
298091	chr5:82242396-82252907	0	12.5582	-	0.0035
298374	chr5:132015345-132027043	0	5.70128	-	0.0408
298646	chr5:168545877-168556538	0.000511792	10.7153	-14.3538	0.04825
299638	chr7:11106747-11112175	0	12.1133	-	0.00665
300328	chr8:1427202-1444692	0	19.4529	-	0.0161
300470	chr8:28064822-28073704	0	12.5987	-	0.02415
301265	chr9:18813215-18855030	0	9.91502	-	0.03045
302313	chrX:104555373-104562318	0	5.65259	-	0.0356
302668	chrX:32421481-32469137	0	5.95377	-	0.03255
302884	chr3:121310705-121314287	0	12.7963	-	0.0165
303167	chr10:44076387-44087527	0	9.25049	-	0.0133
304666	chr19:36992004-36995180	0	18.5925	-	0.0021
304979	chr13:95213811-95221982	0	4.53443	-	0.0347
305064	chr13:113312813-113456734	0	6.78765	-	0.0368
305420	chr14:60589355-60621597	0	5.63353	-	0.01475
306647	chr16:80403592-80414561	0.00129234	5.90349	-12.1574	0.00765
308820	chr1:163647728-163661301	0	6.51129	-	0.04395
309153	chr1:226727305-226730406	0	6.50949	-	0.03955
309526	chr1:260127718-260132862	0	24.212	-	0.0001
310643	chr2:208065960-208070220	0	7.56699	-	0.03965
311795	chr3:2389139-2392827	0	5.33901	-	0.00815
312640	chr4:208768749-208784703	0	5.72467	-	0.0388
313782	chr8:21712696-21717333	0.00386232	10.5415	-11.4143	0.0349
315306	chr7:139783743-139790601	0	21.712	-	0.0013
315329	chr7:141678905-141681187	0.000418896	19.0314	-15.4714	0.00355
315911	chr3:53714655-53773513	0	14.4218	-	0.0081
316249	chr9:18347768-18355136	0	13.3347	-	0.0038
316384	chr9:54939853-54952976	0	4.4375	-	0.0386
316628	chr9:98344294-98360479	0	11.8639	-	0.00465
317673	chr1:79520748-79521829	0	8.13347	-	0.03475
360461	chr10:11412942-11440880	0	8.59803	-	0.03385
360564	chr10:59482578-59487346	0	29.9007	-	0.0014
360673	chr10:108869242-108876593	0	4.90575	-	0.01435
360915	chr14:10666116-10696494	0	10.8008	-	0.01985
360918	chr14:18758059-18758959	0	182.187	-	0.00295
361537	chr1:90031086-90034979	0	20.711	-	0.0453
361619	chr1:175104272-175111783	63.9612	1150.04	-4.16834	0.0179
361704	chr1:227045190-227050976	0	5.45294	-	0.03725
361923	chr2:135060062-135062003	0	16.7704	-	0.0426
362202	chr3:119509169-119528195	0	13.6821	-	0.0009
362289	chr3:180592158-180598361	0	5.13902	-	0.0472
362401	chr4:187412082-187427266	0	6.09685	-	0.012
362414	chr4:208615463-208627052	0	7.97481	-	0.0179
362425	chr4:215807062-215812038	0	12.7689	-	0.0168
362432	chr4:223270069-223279290	0	16.7437	-	0.04565
362456	chr4:235170738-235189578	0	15.3119	-	0.01525
362578	chr5:142055066-142060684	0	16.7143	-	0.03005
362652	chr5:164037095-164064397	0	6.32099	-	0.019
362749	chr6:101507335-101525542	0	6.62544	-	0.0247
362759	chr6:112192709-112226156	0	4.64552	-	0.028
362924	chr7:107847815-107854483	0	14.441	-	0.01385
363076	chr5:172739-173936	0	6.40836	-	0.0424
363216	chr9:42703465-42742596	0	4.6094	-	0.00445
363442	chrX:6329907-6346565	0	5.65395	-	0.0314
363448	chrX:15414609-15423884	0	21.6769	-	0.0007
363494	chrX:105295028-105306702	0	4.99657	-	0.0236
366962	chr7:121781459-121854022	0	10.4884	-	0.03525
366995	chr7:142294183-142294751	0	27.5718	-	0.0272
366998	chr7:142654115-142661598	0	13.2875	-	0.006
367090	chr8:60387397-60393243	0	5.90791	-	0.026
367455	chr9:9939370-9941611	0	43.3718	-	0.0001
494500	chr9:26210388-26264080	0	19.2196	-	0.0146
497010	chr3:17021672-17058548	0	5.40798	-	0.01115
498399	chr14:84955986-84971855	0	5.68705	-	0.01835
499342	chr1:254773783-254784438	0	10.3142	-	0.0407
500040	chr4:44929014-44968308	0	13.0602	-	0.00535
500336	chr4:211806244-211814456	0	10.9259	-	0.0429
500795	chr7:12568303-12570015	0	20.5853	-	0.02015
501096	chr9:13521171-13523578	0	10.1677	-	0.04725
501736	chr10:103094390-103107837	0	8.65031	-	0.03545
679462	chr20:33606530-33648168	0	11.7903	-	0.00765
681031	chr1:92715837-92716262	0	29.4962	-	0.03475
681359	chr10:13632283-13643815	0	7.46204	-	0.00945
681708	chr11:85817836-85824489	0	8.89706	-	0.01645
683897	chr20:49934856-49950906	0	6.88005	-	0.04555
688318	chr10:109485831-109493737	0	5.27545	-	0.0133
689064	chr1:175098753-175100161	28.256	774.677	-4.77697	0.0357
100360682	chr8:128569147-128569575	0	37.2439	-	0.02425
100365504	chr6:39886844-39895262	0	16.4752	-	0.04555

## Sheet: Supplementary table 9
Supplemental Table 9. downregulated lncRNAs in urine compared between UUO and Sham group
gene id	locus	Sham FPKM	UUO FPKM	log2(fold change)	p value
NONRATG001989	chr1:280557701-280558845	18.5387	0	-	0.00495
NONRATG014887	chr19:10747541-10757509	5.80484	0.000972747	12.5429	0.00605
NONRATG024230	chr5:111820683-111827018	4.66382	0.000562014	13.0186	0.00945
NONRATG025528	chr6:146250222-146252797	8.53003	0.00646536	10.3656	0.03905
NONRATT014269	chr11:88004130-88006238	14.7772	0	-	0.00365
NONRATT023621	chr16:80403592-80414561	13.4559	0.00873085	10.5898	0.0215
NONRATT033956	chr20:16604099-16624030	6.17188	0.00106155	12.5053	0.0066
NONRATT052136	chr7:121473583-121476890	9.8723	0.0253937	8.60277	0.03
NONRATT054999	chr8:53773883-53775335	30.3129	0.000279033	16.7291	0.04075
NONRATT055520	chr8:92878479-92880417	6.51761	0	-	0.0295
XLOC_000010|-	chr1:3781249-3781490	107.375	0	-	0.01345
XLOC_000169|-	chr1:34006724-34006960	90.5718	0	-	0.02385
XLOC_000944|-	chr1:115182555-115182790	95.7321	0	-	0.02105
XLOC_001160|-	chr1:153226424-153226625	105.563	0	-	0.0329
XLOC_001294|-	chr1:173802191-173802394	96.9606	0	-	0.03485
XLOC_001891|-	chr1:228937824-228938030	128.654	0	-	0.02105
XLOC_002063|-	chr1:248841712-248841932	150.604	0	-	0.0102
XLOC_002201|-	chr1:268289846-268290108	112.039	0	-	0.0079
XLOC_002514|-	chr1:25869714-25869958	64.432	0	-	0.03485
XLOC_003865|-	chr1:182430973-182431191	112.738	0	-	0.02105
XLOC_004394|-	chr1:232408642-232409870	151.501	0	-	0.0159
XLOC_004476|-	chr1:238917820-238918047	65.5913	0	-	0.045
XLOC_004693|-	chr1:273139518-273139778	53.2941	0	-	0.04005
XLOC_004848|-	chr10:9233379-9233622	389.83	0	-	0.0001
XLOC_004899|-	chr10:11876285-11876563	68.978	0	-	0.02105
XLOC_004919|-	chr10:13174630-13174909	96.5645	0	-	0.00825
XLOC_005630|-	chr10:74091297-74091563	74.8466	0	-	0.02105
XLOC_005633|-	chr10:74325513-74325733	85.3425	0	-	0.0329
XLOC_005819|-	chr10:88680995-88681237	85.9949	0	-	0.02385
XLOC_006066|-	chr10:108043731-108048689	137.514	0	-	0.00665
XLOC_006103|498030	chr10:109367831-109378930	6.95698	0.000187798	15.177	0.02925
XLOC_006730|-	chr10:57003027-57003234	109.827	0	-	0.0275
XLOC_006988|-	chr10:76846600-76846819	177.513	0	-	0.00665
XLOC_006990|-	chr10:77104126-77104330	77.8398	0	-	0.04465
XLOC_007257|-	chr10:91317932-91318235	169.721	0	-	0.0005
XLOC_007258|-	chr10:91318328-91318677	194.525	0	-	5e-05
XLOC_007259|NONRATG006377	chr10:91326211-91327348	28.7556	0	-	0.0082
XLOC_007278|-	chr10:92251846-92252047	142.821	0	-	0.0209
XLOC_007371|-	chr10:101279076-101279320	76.513	0	-	0.0275
XLOC_007579|-	chr11:26533239-26533465	132.449	0	-	0.0117
XLOC_007652|-	chr11:38914709-38915004	45.1394	0	-	0.03485
XLOC_007672|-	chr11:41425808-41426053	115.82	0	-	0.0109
XLOC_007687|-	chr11:43113430-43113630	125.74	0	-	0.02675
XLOC_007784|NONRATT013878	chr11:60549801-60550529	145.911	0	-	0.0177
XLOC_007943|-	chr11:83080052-83080255	175.741	0	-	0.0109
XLOC_008465|-	chr11:80569065-80569303	84.7574	0	-	0.02675
XLOC_008653|-	chr12:10000932-10001145	91.87	0	-	0.0329
XLOC_008660|-	chr12:11450136-11458477	84.2033	0	-	0.0209
XLOC_008827|-	chr12:26733879-26734179	120.575	0	-	0.00355
XLOC_008847|-	chr12:29230532-29230777	55.9133	0	-	0.045
XLOC_008870|-	chr12:33061541-33061771	100.196	0	-	0.02105
XLOC_009252|-	chr12:17345954-17346162	325.713	0	-	0.00135
XLOC_009541|-	chr12:42626940-42630670	91.7021	0	-	0.00665
XLOC_009544|-	chr12:42683920-42685783	202.018	0	-	0.00215
XLOC_009589|-	chr12:46447038-46447279	53.6877	0	-	0.04465
XLOC_009820|-	chr13:53781393-53781597	113.766	0	-	0.0275
XLOC_009908|-	chr13:63908782-63908997	153.376	0	-	0.0109
XLOC_010515|-	chr13:58762692-58762949	250.706	0	-	0.0003
XLOC_010587|-	chr13:76686021-76686273	49.0826	0	-	0.04465
XLOC_010607|-	chr13:78499212-78502104	192.571	0	-	0.00155
XLOC_010621|-	chr13:79671435-79671674	100.83	0	-	0.0169
XLOC_011243|-	chr14:45130968-45131194	66.2247	0	-	0.045
XLOC_011648|-	chr14:9101999-9102257	50.4868	0	-	0.045
XLOC_011898|-	chr14:52517267-52517492	119.41	0	-	0.0159
XLOC_012252|-	chr15:10048909-10049112	84.8405	0	-	0.045
XLOC_012709|-	chr15:75306095-75308381	143.049	0	-	0.0048
XLOC_012885|-	chr15:15688801-15689010	163.838	0	-	0.0109
XLOC_012911|-	chr15:22460715-22461037	87.5805	0	-	0.0056
XLOC_012918|-	chr15:22975996-22976196	182.322	0	-	0.0109
XLOC_013288|-	chr15:62248815-62249094	96.5645	0	-	0.00825
XLOC_013336|-	chr15:72962757-72963004	55.0058	0	-	0.045
XLOC_013480|-	chr15:75285526-75285755	101.137	0	-	0.02105
XLOC_013856|-	chr16:58423495-58423695	169.748	0	-	0.01265
XLOC_013869|-	chr16:60521454-60521676	152.515	0	-	0.00825
XLOC_013886|-	chr16:65114015-65114244	59.7625	0	-	0.04465
XLOC_013995|-	chr16:76322446-76322666	80.3223	0	-	0.03485
XLOC_014851|-	chr17:26595656-26595874	225.477	0	-	0.00355
XLOC_014869|-	chr17:29430009-29430214	106.506	0	-	0.03065
XLOC_014904|-	chr17:35979789-35979999	162.002	0	-	0.0109
XLOC_015548|-	chr17:45648676-45648934	122.611	0	-	0.0075
XLOC_015795|-	chr17:90509829-90510035	163.742	0	-	0.0117
XLOC_016314|-	chr18:74897451-74897714	55.6147	0	-	0.03485
XLOC_016748|-	chr18:74883496-74883696	144.601	0	-	0.0209
XLOC_016783|-	chr18:80496183-80496434	178.85	0	-	0.00205
XLOC_016894|-	chr19:27491169-27491391	83.6374	0	-	0.0329
XLOC_016903|-	chr19:29324211-29324466	70.0912	0	-	0.0275
XLOC_017013|-	chr19:38074316-38074535	91.2924	0	-	0.03065
XLOC_017230|-	chr19:64847373-64847624	83.7172	0	-	0.02105
XLOC_017801|307938	chr19:68269784-68305962	258.907	0	-	0.0018
XLOC_017808|-	chr19:68528951-68529269	121.693	0	-	0.002
XLOC_018115|-	chr2:75844995-75845282	127.318	0	-	0.0037
XLOC_018120|-	chr2:76230682-76230973	101.128	0	-	0.00665
XLOC_018697|-	chr2:211291975-211292222	74.6507	0	-	0.0275
XLOC_018974|-	chr2:244430242-244430481	134.44	0	-	0.0079
XLOC_019173|-	chr2:387056-387269	81.0618	0	-	0.04005
XLOC_019366|-	chr2:57050799-57051005	105.262	0	-	0.03065
XLOC_019421|-	chr2:68910146-68910420	54.7328	0	-	0.0329
XLOC_019479|-	chr2:76601306-76601543	115.428	0	-	0.01265
XLOC_019538|-	chr2:101830137-101830374	85.5019	0	-	0.02675
XLOC_019708|-	chr2:146442236-146442451	100.488	0	-	0.0275
XLOC_019822|-	chr2:177210477-177210704	70.2764	0	-	0.04005
XLOC_019868|-	chr2:188010973-188011194	119.268	0	-	0.0169
XLOC_020072|-	chr2:215852399-215852666	94.5894	0	-	0.0117
XLOC_020266|-	chr2:239163103-239163314	165.729	0	-	0.0102
XLOC_020372|-	chr2:262128142-262128346	113.766	0	-	0.0275
XLOC_020442|-	chr2:278996771-278996986	105.776	0	-	0.02675
XLOC_020654|-	chr20:9658351-9659648	94.672	0	-	0.03485
XLOC_020673|-	chr20:10616180-10616451	216.857	0	-	0.0007
XLOC_021589|-	chr3:13545453-13545653	163.462	0	-	0.01345
XLOC_021646|-	chr3:16965852-16966079	84.3316	0	-	0.03065
XLOC_021742|-	chr3:38599902-38600128	113.528	0	-	0.0169
XLOC_021817|-	chr3:55270155-55270368	140.507	0	-	0.01345
XLOC_022200|-	chr3:111484478-111484679	198.707	0	-	0.0079
XLOC_022361|-	chr3:127195601-127195836	100.084	0	-	0.0209
XLOC_022672|-	chr3:165422028-165422235	167.631	0	-	0.0109
XLOC_022704|-	chr3:167320671-167320916	83.8699	0	-	0.02385
XLOC_024032|-	chr3:155224569-155224823	74.3488	0	-	0.02675
XLOC_024067|-	chr3:157731714-157732053	47.0042	0	-	0.02385
XLOC_024250|-	chr3:177395177-177395412	121.841	0	-	0.0117
XLOC_024373|-	chr4:6242691-6242917	113.528	0	-	0.0169
XLOC_024390|-	chr4:7186111-7186367	47.5932	0	-	0.04465
XLOC_024462|-	chr4:24158495-24158702	115.608	0	-	0.02675
XLOC_024466|-	chr4:25315660-25315905	55.9133	0	-	0.045
XLOC_024610|-	chr4:57230255-57230473	138.361	0	-	0.01265
XLOC_024611|-	chr4:57230591-57230837	71.3006	0	-	0.03065
XLOC_024892|-	chr4:156121003-156121217	106.917	0	-	0.02675
XLOC_024914|NONRATT039748	chr4:163407102-163408267	55.1545	0	-	0.002
XLOC_025837|-	chr4:133352088-133352363	95.9432	0	-	0.0102
XLOC_026044|-	chr4:179656389-179656589	257.766	0	-	0.00405
XLOC_026148|-	chr4:187210448-187210674	122.989	0	-	0.01345
XLOC_026600|-	chr5:2552077-2552288	116.01	0	-	0.02385
XLOC_026788|-	chr5:52550777-52552617	236.996	0	-	0.00405
XLOC_026836|-	chr5:62205676-62205880	245.495	0	-	0.00405
XLOC_027276|-	chr5:141041748-141042026	43.8951	0	-	0.045
XLOC_027338|-	chr5:145909031-145909274	113.7	0	-	0.0117
XLOC_027752|-	chr5:13848335-13848570	265.439	0	-	0.00075
XLOC_028052|-	chr5:71682505-71682705	106.879	0	-	0.0329
XLOC_028180|-	chr5:104464942-104465195	101.15	0	-	0.01265
XLOC_028263|-	chr5:121697540-121697811	59.1428	0	-	0.03065
XLOC_028284|-	chr5:127102250-127102455	195.261	0	-	0.00695
XLOC_028806|-	chr5:173749632-173749847	111.065	0	-	0.02385
XLOC_029135|-	chr6:60644618-60644818	88.0177	0	-	0.045
XLOC_029344|-	chr6:106587498-106587710	142.053	0	-	0.01345
XLOC_029391|-	chr6:112660424-112660639	95.1987	0	-	0.03065
XLOC_029913|-	chr6:40067322-40067531	107.342	0	-	0.0275
XLOC_030197|-	chr6:108573423-108573778	45.792	0	-	0.02105
XLOC_030447|-	chr6:141347309-141347527	81.9915	0	-	0.03485
XLOC_030976|NONRATT049529	chr7:42608383-42609398	23.1928	0	-	0.01515
XLOC_031140|-	chr7:78738028-78738279	106.549	0	-	0.0117
XLOC_031385|-	chr7:121385592-121385796	239.507	0	-	0.004
XLOC_031464|-	chr7:126270838-126271040	85.8757	0	-	0.045
XLOC_031546|-	chr7:137312954-137365128	256.412	0	-	0.002
XLOC_031911|-	chr7:24889940-24890184	56.378	0	-	0.045
XLOC_032118|-	chr7:65100425-65102029	98.3272	0	-	0.0209
XLOC_032368|-	chr7:114336670-114336877	115.608	0	-	0.02675
XLOC_032573|-	chr7:125447365-125447592	159.293	0	-	0.0075
XLOC_032597|-	chr7:126773501-126773724	73.0665	0	-	0.04005
XLOC_033731|-	chr8:118496631-118496867	103.511	0	-	0.0169
XLOC_033796|-	chr8:127857259-127857465	140.35	0	-	0.0169
XLOC_033820|-	chr8:129554825-129555029	167.655	0	-	0.0117
XLOC_034232|-	chr8:50211690-50211920	77.4239	0	-	0.0329
XLOC_034242|-	chr8:51574424-51574808	140.339	0	-	5e-05
XLOC_034409|-	chr8:66084385-66084597	180.298	0	-	0.00695
XLOC_034715|-	chr8:114487444-114487680	94.8848	0	-	0.02105
XLOC_034893|-	chr8:130944733-130944957	86.8194	0	-	0.03065
XLOC_035847|-	chr9:25570606-25570836	95.6413	0	-	0.02385
XLOC_035874|-	chr9:28899751-28899951	194.896	0	-	0.00825
XLOC_036005|-	chr9:56165640-56165841	130.401	0	-	0.02385
XLOC_036428|-	chr9:121251348-121251553	88.755	0	-	0.04005
XLOC_036483|-	chrX:14893942-14894304	228.204	0	-	5e-05
XLOC_036484|-	chrX:14894682-14895261	276.635	0	-	5e-05
XLOC_036485|-	chrX:14896190-14896535	252.509	0	-	5e-05
XLOC_036487|-	chrX:14899353-14899581	232.035	0	-	0.00265
XLOC_036575|-	chrX:27956926-27957127	124.192	0	-	0.02675
XLOC_036582|-	chrX:29352347-29352552	136.091	0	-	0.0209
XLOC_037323|-	chrX:79995676-79995891	95.1987	0	-	0.03065
XLOC_037405|-	chrX:111185171-111185406	95.7321	0	-	0.02105

## Sheet: Supplementary table 10
Supplemental Table 10. upregulated lncRNAs in urine compared between UUO and Sham group
gene_id	locus	Sham FPKM	UUO FPKM	log2(fold change)	p value
NONRATG014797	chr19:66622821-66625378	0.00420503	8.80747	-11.0324	0.03905
NONRATG024801	chr5:176014986-176021832	0.0010947	9.92414	-13.1462	0.00285
NONRATG031645	chrX:115557769-115574194	0.000243922	15.2756	-15.9344	0.0022
NONRATT000372	chr1:51835810-51836934	0	6.89806	-	0.04365
NONRATT003100	chr1:231953970-231954394	1.32385	115.943	-6.45253	0.0425
NONRATT003345	chr1:248845510-248847254	0	6.50832	-	0.01825
NONRATT003464	chr1:260165588-260167655	0	14.6905	-	0.00195
NONRATT004331	chr1:56860571-56863727	0	9.82639	-	0.00045
NONRATT004674	chr1:81680820-81683169	0.00178121	18.1938	-13.3183	0.03075
NONRATT006034	chr1:175127943-175136093	0	12.001	-	0.0373
NONRATT009926	chr10:90972384-90974515	0.0106522	12.7572	-10.2259	0.02825
NONRATT010709	chr10:15497864-15498745	0	6.2697	-	0.0136
NONRATT012711	chr10:109113699-109116103	0	5.3815	-	0.0287
NONRATT015397	chr12:12104046-12107938	0	4.97953	-	0.00345
NONRATT021863	chr15:106880787-106881147	0	94.9213	-	0.00425
NONRATT027803	chr19:67451084-67451609	0	49.1771	-	0.004
NONRATT033368	chr20:42813179-42815801	0.00128251	9.07289	-12.7884	0.01915
NONRATT035818	chr3:131430801-131433244	0	9.87807	-	0.0012
NONRATT036492	chr3:179923163-179925538	0	5.20346	-	0.02945
NONRATT039521	chr4:142074732-142079193	0	6.43963	-	0.00475
NONRATT039699	chr4:153541225-153542848	0	6.49331	-	0.04015
NONRATT042796	chr5:61562252-61574780	0	18.3939	-	0.03045
NONRATT043151	chr5:111299098-111303306	0.0149303	4.86026	-8.34665	0.03745
NONRATT044682	chr5:63519273-63526393	0.598599	2506.35	-12.0317	0.0282
NONRATT045808	chr5:162161959-162163278	0	20.3916	-	0.00185
NONRATT046338	chr6:33353730-33354667	0	9.61058	-	0.03795
NONRATT047181	chr6:119935895-119938204	0	4.92567	-	0.0183
NONRATT054114	chr8:118513362-118515117	0	5.69229	-	0.04435
NONRATT056552	chr9:54749786-54757644	0.00475446	7.04713	-10.5335	0.0274
XLOC_000123|-	chr1:26349093-26349530	0	32.8402	-	0.03865
XLOC_000125|-	chr1:26483317-26483763	0	22.68	-	0.04515
XLOC_000150|-	chr1:32415129-32415426	0	451.844	-	0.0009
XLOC_000181|-	chr1:36368966-36370052	0	6.29127	-	0.04815
XLOC_000188|-	chr1:36960428-36961210	0	15.5204	-	0.03805
XLOC_000195|-	chr1:38034741-38035609	0	8.86409	-	0.04515
XLOC_000197|-	chr1:38084617-38085786	0	7.82451	-	0.0359
XLOC_000210|-	chr1:40625640-40626232	0	26.7915	-	0.02995
XLOC_000271|NONRATT000345	chr1:50874013-50875706	0	6.81647	-	0.02525
XLOC_000308|-	chr1:54908780-54910091	0	29.1839	-	0.0002
XLOC_000309|-	chr1:54910225-54911296	0	30.4064	-	0.0441
XLOC_000325|-	chr1:56677186-56678365	0	8.56192	-	0.02715
XLOC_000327|-	chr1:56844685-56845414	0	15.5289	-	0.02715
XLOC_000328|-	chr1:56846320-56846577	0	144.017	-	0.0135
XLOC_000329|-	chr1:56851655-56851947	0	65.6358	-	0.0359
XLOC_000332|-	chr1:56856982-56857357	0	49.1042	-	0.02415
XLOC_000334|-	chr1:56864139-56864543	0	89.4178	-	0.00765
XLOC_000339|-	chr1:57744328-57745245	0	7.72609	-	0.04815
XLOC_000515|-	chr1:78574792-78575817	0	13.2706	-	0.0269
XLOC_000657|-	chr1:85309197-85309939	0	14.4497	-	0.0318
XLOC_000699|-	chr1:87941617-87942700	0	24.7975	-	0.00715
XLOC_000701|-	chr1:87987465-87989037	0	9.66682	-	0.0198
XLOC_000775|-	chr1:93711934-93713253	0	6.43992	-	0.03475
XLOC_000788|-	chr1:95306314-95307184	0	10.6063	-	0.03475
XLOC_000797|-	chr1:96178112-96178832	0	14.2824	-	0.0359
XLOC_000816|-	chr1:99772252-99772573	0	44.6338	-	0.04555
XLOC_000835|-	chr1:100852305-100853918	0	10.3641	-	0.01645
XLOC_000958|-	chr1:118297097-118298136	0	35.2282	-	0.00135
XLOC_000963|-	chr1:122506780-122507021	0	98.5107	-	0.0407
XLOC_001004|-	chr1:130270256-130271119	0	8.9286	-	0.04515
XLOC_001032|-	chr1:140480319-140481357	0	9.01359	-	0.0359
XLOC_001039|NONRATT005521	chr1:141570288-141572443	0	4.75269	-	0.0189
XLOC_001083|-	chr1:143364777-143365321	0	16.66	-	0.04515
XLOC_001169|-	chr1:154952025-154952541	0	85.3335	-	0.00415
XLOC_001170|-	chr1:154953444-154954727	0	11.821	-	0.02205
XLOC_001214|-	chr1:168265295-168265581	0	54.476	-	0.04515
XLOC_001230|NONRATT001875	chr1:168871646-168873244	0	6.6143	-	0.0189
XLOC_001417|-	chr1:181448273-181449431	0	5.83001	-	0.04815
XLOC_001449|-	chr1:186541724-186542463	0	35.2083	-	0.03885
XLOC_001450|-	chr1:186553878-186554212	0	102.237	-	0.0498
XLOC_001451|-	chr1:186554607-186556282	0	11.7342	-	0.0114
XLOC_001645|-	chr1:207737293-207737799	0	23.5255	-	0.0359
XLOC_001981|-	chr1:236157765-236158566	0	10.4686	-	0.04555
XLOC_002044|-	chr1:244993555-244994289	0	11.7255	-	0.04555
XLOC_002367|-	chr1:288679473-288680227	0	10.6123	-	0.04515
XLOC_002440|-	chr1:14202393-14203181	0	13.3637	-	0.0318
XLOC_002522|-	chr1:28355246-28355837	0	14.7768	-	0.04515
XLOC_002534|-	chr1:32415129-32415426	0	401.6	-	0.0011
XLOC_002551|-	chr1:33797076-33798100	0	7.23347	-	0.04515
XLOC_002591|-	chr1:40387378-40431045	0	14.5321	-	0.04515
XLOC_002595|-	chr1:40625640-40626232	0	25.5516	-	0.03465
XLOC_002597|-	chr1:40819005-40821591	0	7.80546	-	0.0059
XLOC_002680|-	chr1:54910225-54911296	0	13.7072	-	0.0231
XLOC_002683|-	chr1:55401540-55402860	0	6.79175	-	0.0434
XLOC_002684|-	chr1:55402922-55404856	0	6.04799	-	0.02905
XLOC_002697|-	chr1:56102525-56104053	0	5.44441	-	0.03475
XLOC_002703|-	chr1:56420067-56420706	0	16.7795	-	0.0359
XLOC_002704|-	chr1:56427716-56428560	0	38.5667	-	0.00175
XLOC_002707|-	chr1:56864139-56864543	0	237.585	-	0.01305
XLOC_002885|-	chr1:78574792-78575817	0	12.9259	-	0.043
XLOC_002931|NONRATT000800	chr1:81461903-81474932	0	14.3943	-	0.03255
XLOC_003041|-	chr1:87941617-87942700	0	27.4618	-	0.0088
XLOC_003042|-	chr1:87966421-87967189	0	13.1912	-	0.04575
XLOC_003043|-	chr1:87987465-87989037	0	7.614	-	0.0418
XLOC_003045|-	chr1:87991079-87992661	0	20.6504	-	0.0011
XLOC_003046|-	chr1:87992859-87994254	0	28.5148	-	0.00045
XLOC_003205|-	chr1:100852305-100853918	0	8.25271	-	0.0307
XLOC_003359|-	chr1:118297097-118298136	0	21.8477	-	0.01655
XLOC_003404|-	chr1:130832019-130832974	0	7.87416	-	0.04515
XLOC_003547|-	chr1:151967987-151968874	0	16.6793	-	0.0133
XLOC_003548|-	chr1:151968927-151969472	0	55.3832	-	0.00335
XLOC_003576|-	chr1:154749760-154940466	0	26.5359	-	0.04815
XLOC_003578|-	chr1:154952025-154952541	0	82.2134	-	0.0049
XLOC_003579|-	chr1:154953444-154954727	0	27.8578	-	0.025
XLOC_003886|-	chr1:186543924-186544535	0	24.4373	-	0.01785
XLOC_003887|-	chr1:186553878-186554212	0	51.3233	-	0.0466
XLOC_003888|-	chr1:186554607-186556282	0	12.2813	-	0.01805
XLOC_004114|-	chr1:214361343-214361903	0	14.9029	-	0.04815
XLOC_004125|-	chr1:217285795-217286868	0	11.3972	-	0.0217
XLOC_004193|-	chr1:221599017-221599720	0	11.6393	-	0.04515
XLOC_004229|-	chr1:225039491-225040158	0	11.6595	-	0.04815
XLOC_004313|-	chr1:228116891-228118087	0	17.9312	-	0.00975
XLOC_004314|-	chr1:228118257-228119316	0	19.914	-	0.0058
XLOC_004315|-	chr1:228119459-228120530	0	18.7332	-	0.0052
XLOC_004451|-	chr1:236159690-236160840	0	13.0153	-	0.0127
XLOC_004551|-	chr1:254039174-254039741	0	14.6366	-	0.04815
XLOC_004780|-	chr1:287625990-287626845	0	16.2608	-	0.01645
XLOC_004846|-	chr10:8606371-8607118	0	15.0394	-	0.03865
XLOC_004904|-	chr10:12205459-12206038	0	14.2016	-	0.04815
XLOC_004992|-	chr10:16915066-16916440	0	8.19235	-	0.02865
XLOC_005037|-	chr10:28704231-28705295	0	8.28917	-	0.03475
XLOC_005038|-	chr10:28705906-28706653	0	11.4586	-	0.04555
XLOC_005215|NONRATT011025	chr10:44496851-44506836	0	14.6675	-	0.0356
XLOC_005247|-	chr10:46231997-46232269	0	82.4089	-	0.0318
XLOC_005248|-	chr10:46232348-46233036	0	15.1749	-	0.0359
XLOC_005267|-	chr10:47124385-47125409	0	10.1269	-	0.0417
XLOC_005801|-	chr10:87367328-87368492	0	5.7946	-	0.04815
XLOC_006099|-	chr10:109277769-109279797	0	16.6675	-	0.0058
XLOC_006100|-	chr10:109280082-109280693	0	14.0984	-	0.04515
XLOC_006179|-	chr10:8059840-8060470	0	14.4098	-	0.04555
XLOC_006180|-	chr10:8142468-8143299	0	14.3593	-	0.0301
XLOC_006188|-	chr10:9056886-9057365	0	21.5694	-	0.04555
XLOC_006381|-	chr10:22323903-22324783	0	8.713	-	0.04515
XLOC_006508|-	chr10:41650940-41651800	0	8.36991	-	0.04815
XLOC_006525|-	chr10:43700288-43701826	0	9.90814	-	0.01155
XLOC_006554|-	chr10:45145915-45146950	0	6.66479	-	0.04815
XLOC_006622|-	chr10:50098529-50099403	0	8.78789	-	0.04515
XLOC_006898|-	chr10:69363868-69364719	0	8.4815	-	0.04815
XLOC_006950|-	chr10:74492067-74493011	0	7.45447	-	0.04815
XLOC_006978|-	chr10:76649947-76650961	0	8.29576	-	0.0407
XLOC_006980|-	chr10:76763939-76765107	0	16.4893	-	0.0074
XLOC_006981|-	chr10:76765163-76766016	0	10.2685	-	0.0407
XLOC_006982|-	chr10:76766092-76767013	0	10.4291	-	0.0359
XLOC_006986|-	chr10:76819079-76825600	0	20.5592	-	0.04515
XLOC_007060|-	chr10:83408277-83408694	0	28.7754	-	0.0407
XLOC_007370|-	chr10:101239009-101240664	0	5.25341	-	0.0359
XLOC_007375|-	chr10:101347239-101348042	0	11.7396	-	0.03475
XLOC_007380|-	chr10:101365156-101366551	0	7.38029	-	0.0275
XLOC_007384|-	chr10:101378809-101379332	0	17.6656	-	0.04515
XLOC_007386|-	chr10:101380704-101381806	0	7.50741	-	0.0407
XLOC_007585|-	chr11:30167110-30167617	0	17.2824	-	0.04815
XLOC_007653|-	chr11:38980706-38981237	0	25.3272	-	0.03865
XLOC_007665|-	chr11:40123019-40123961	0	8.00779	-	0.04515
XLOC_007874|NONRATT013245	chr11:74296851-74302257	0	9.57264	-	0.03755
XLOC_007876|-	chr11:74352713-74353834	0	12.1165	-	0.01655
XLOC_007931|-	chr11:80903354-80903849	0	23.0531	-	0.03475
XLOC_007934|-	chr11:81522474-81524547	0	11.8564	-	0.00295
XLOC_008270|-	chr11:54437094-54438370	0	5.94814	-	0.04555
XLOC_008280|-	chr11:56950062-56950521	0	24.5294	-	0.0407
XLOC_008305|-	chr11:62229890-62230277	0	36.6884	-	0.0359
XLOC_008307|-	chr11:62760066-62760975	0	8.36829	-	0.04515
XLOC_008341|-	chr11:66614148-66614877	0	11.0921	-	0.04515
XLOC_008478|-	chr11:84266401-84296125	0	27.5501	-	0.04815
XLOC_008571|-	chr12:48502-49730	0	7.77441	-	0.0318
XLOC_008575|-	chr12:89968-91388	0	6.2458	-	0.0359
XLOC_008576|-	chr12:100072-100278	0	150.078	-	0.04515
XLOC_008583|-	chr12:221039-222141	0	9.71547	-	0.0275
XLOC_008586|-	chr12:466898-467883	0	19.7136	-	0.018
XLOC_008596|-	chr12:1389718-1390447	0	17.0078	-	0.02425
XLOC_008621|-	chr12:5528759-5530167	0	9.03267	-	0.03885
XLOC_008647|NONRATT015367	chr12:8908313-8909112	0	24.5892	-	0.0201
XLOC_008732|-	chr12:19110493-19110805	0	50.4528	-	0.0407
XLOC_008742|-	chr12:20189573-20190641	0	9.16889	-	0.04295
XLOC_008785|-	chr12:24516991-24517461	0	42.2684	-	0.02685
XLOC_008786|-	chr12:24517596-24518343	0	13.607	-	0.0359
XLOC_008872|-	chr12:33176533-33177365	0	13.0907	-	0.02715
XLOC_008897|-	chr12:37615587-37616806	0	6.66527	-	0.0407
XLOC_009081|-	chr12:52378390-52379174	0	9.41611	-	0.04815
XLOC_009104|-	chr12:41526-43775	0	4.93172	-	0.0217
XLOC_009108|-	chr12:75573-76949	0	11.2457	-	0.01155
XLOC_009113|-	chr12:118139-119024	0	11.5277	-	0.0492
XLOC_009116|-	chr12:466898-467883	0	26.1814	-	0.0106
XLOC_009149|-	chr12:5282694-5283333	0	12.3638	-	0.04815
XLOC_009151|-	chr12:5503834-5507113	0	5.6669	-	0.0058
XLOC_009153|-	chr12:5514979-5517544	0	4.79292	-	0.01655
XLOC_009167|-	chr12:7618127-7618851	0	17.163	-	0.02425
XLOC_009295|-	chr12:20631359-20631741	0	27.6824	-	0.04815
XLOC_009336|-	chr12:24516991-24517461	0	30.5618	-	0.0429
XLOC_009337|-	chr12:24548676-24549082	0	33.6859	-	0.0359
XLOC_009583|-	chr12:46352014-46352909	0	8.53123	-	0.04515
XLOC_009584|-	chr12:46353048-46353823	0	11.6056	-	0.0407
XLOC_009606|-	chr12:48394971-48395502	0	17.2685	-	0.04515
XLOC_009646|-	chr12:51783040-51783488	0	21.0132	-	0.04815
XLOC_009648|-	chr12:51845957-51847014	0	9.28337	-	0.0318
XLOC_009656|-	chr12:52180360-52181034	0	19.2087	-	0.03835
XLOC_009664|-	chr12:52992428-52992868	0	21.6462	-	0.04815
XLOC_009709|-	chr13:18562493-18562899	0	24.8212	-	0.04815
XLOC_009720|-	chr13:26114008-26114491	0	25.2813	-	0.0359
XLOC_009722|-	chr13:28478083-28479030	0	7.42547	-	0.04815
XLOC_009825|-	chr13:54039655-54040329	0	12.3168	-	0.04515
XLOC_009961|-	chr13:76240678-76241486	0	10.3526	-	0.04555
XLOC_010001|-	chr13:82403956-82404684	0	10.3713	-	0.04815
XLOC_010114|-	chr13:94583971-94584572	0	18.2775	-	0.0359
XLOC_010140|-	chr13:95678924-95679734	0	18.7049	-	0.0133
XLOC_010279|-	chr13:113509777-113512203	0	7.09609	-	0.0187
XLOC_010305|-	chr13:116557288-116559018	0	7.10507	-	0.01645
XLOC_010307|-	chr13:116805441-116806170	0	11.0921	-	0.04515
XLOC_010383|-	chr13:40692412-40693409	0	8.46753	-	0.0407
XLOC_010407|-	chr13:47481988-47482605	0	12.9798	-	0.04815
XLOC_010423|-	chr13:50601347-50602000	0	13.7158	-	0.04555
XLOC_010433|-	chr13:52571788-52572252	0	19.8517	-	0.04815
XLOC_010700|-	chr13:88957562-88958183	0	16.5385	-	0.03475
XLOC_010746|-	chr13:94073511-94076148	0	14.6227	-	0.0001
XLOC_010882|-	chr13:106261757-106262306	0	21.2177	-	0.0432
XLOC_010927|-	chr13:113509777-113512203	0	5.63426	-	0.02445
XLOC_010951|-	chr13:116003930-116004984	0	47.9727	-	0.0004
XLOC_010952|-	chr13:116007318-116008207	0	18.9266	-	0.01155
XLOC_010963|-	chr13:116787969-116790097	0	5.53082	-	0.04555
XLOC_011121|-	chr14:21929315-21929791	0	20.4227	-	0.04515
XLOC_011212|NONRATT018438	chr14:42997627-42998749	0	19.8403	-	0.00375
XLOC_011278|-	chr14:60574884-60577289	0	6.05427	-	0.01155
XLOC_011292|-	chr14:63151959-63152560	0	14.4296	-	0.04515
XLOC_011409|NONRATT018703	chr14:83939933-83949190	0	12.5343	-	0.0214
XLOC_011471|-	chr14:89018505-89019001	0	19.1511	-	0.04515
XLOC_011483|-	chr14:94049056-94049713	0	20.5737	-	0.03825
XLOC_011485|-	chr14:94115082-94115574	0	23.2712	-	0.03475
XLOC_011487|-	chr14:94144308-94144700	0	32.0744	-	0.0407
XLOC_011488|-	chr14:94158641-94159269	0	34.3746	-	0.00765
XLOC_011503|-	chr14:101425535-101426684	0	6.30421	-	0.04515
XLOC_011510|-	chr14:103417115-103417546	0	28.8068	-	0.03475
XLOC_011553|-	chr14:108344135-108345880	0	20.8508	-	0.0004
XLOC_011779|-	chr14:30178527-30179345	0	10.1914	-	0.04555
XLOC_011876|-	chr14:45515034-45515636	0	17.275	-	0.03475
XLOC_011899|-	chr14:54502891-54503531	0	12.3372	-	0.04815
XLOC_011937|-	chr14:67201919-67202653	0	10.2598	-	0.04815
XLOC_012092|-	chr14:87706661-87707479	0	8.91746	-	0.04815
XLOC_012113|-	chr14:94049056-94049713	0	25.6108	-	0.0248
XLOC_012213|-	chr15:3009666-3011523	0	7.78464	-	0.01185
XLOC_012276|-	chr15:15607073-15607643	0	14.5254	-	0.04815
XLOC_012325|-	chr15:24597372-24598085	0	11.4225	-	0.04515
XLOC_012405|-	chr15:33298495-33299341	0	16.828	-	0.0496
XLOC_012419|-	chr15:35586531-35587014	0	18.6283	-	0.04815
XLOC_012420|-	chr15:35605941-35606547	0	24.721	-	0.01785
XLOC_012479|-	chr15:39124751-39126433	0	10.4297	-	0.0366
XLOC_012492|-	chr15:40274630-40275056	0	24.4825	-	0.04515
XLOC_012633|-	chr15:57072619-57072999	0	43.9223	-	0.04185
XLOC_012679|-	chr15:64115616-64117139	0	9.56755	-	0.028
XLOC_012786|-	chr15:106630052-106631323	0	5.9753	-	0.04555
XLOC_012797|NONRATT021883	chr15:108926474-108930338	0	27.9729	-	0.036
XLOC_012798|-	chr15:108966962-108967718	0	11.2808	-	0.04555
XLOC_012859|-	chr15:9719275-9719596	0	50.213	-	0.03475
XLOC_013031|-	chr15:34603173-34603485	0	41.5494	-	0.04815
XLOC_013099|-	chr15:39124751-39126433	0	7.8746	-	0.02445
XLOC_013168|-	chr15:45817284-45817635	0	76.6242	-	0.01155
XLOC_013169|-	chr15:45817892-45818266	0	71.9673	-	0.01035
XLOC_013264|-	chr15:57072619-57072999	0	42.8313	-	0.04715
XLOC_013305|-	chr15:64115616-64117139	0	10.3221	-	0.0179
XLOC_013315|-	chr15:64632461-64632902	0	24.6457	-	0.04555
XLOC_013332|-	chr15:70112313-70112788	0	21.8567	-	0.04555
XLOC_013429|-	chr15:106882292-106882516	0	205.777	-	0.01655
XLOC_013453|-	chr15:110096368-110097597	0	6.21362	-	0.04555
XLOC_013584|290567	chr16:8493023-10652313	0	5.61421	-	0.0115
XLOC_013585|290567	chr16:8493023-10652313	0	14.7613	-	0.0262
XLOC_013642|-	chr16:19687542-19689350	0	7.14705	-	0.03555
XLOC_013644|-	chr16:19709902-19711137	0	9.69957	-	0.0292
XLOC_013710|-	chr16:21588134-21590520	0	12.5827	-	0.00185
XLOC_013712|-	chr16:21652535-21831060	0	60.8041	-	0.018
XLOC_013727|-	chr16:23669628-23670614	0	10.0971	-	0.0318
XLOC_013758|-	chr16:31166162-31166664	0	21.3065	-	0.0407
XLOC_013760|-	chr16:31176356-31177293	0	9.67248	-	0.03475
XLOC_013885|-	chr16:64601213-64602325	0	10.0486	-	0.03985
XLOC_013888|-	chr16:65933824-65935643	0	10.3637	-	0.03425
XLOC_013977|-	chr16:74626082-74627183	0	6.63134	-	0.04515
XLOC_014023|-	chr16:82331706-82332517	0	12.8796	-	0.0318
XLOC_014093|-	chr16:6611764-6612588	0	9.46595	-	0.04515
XLOC_014094|-	chr16:6613457-6614354	0	10.7763	-	0.0359
XLOC_014141|79219	chr16:8493023-10652313	0	37.1402	-	0.0357
XLOC_014205|-	chr16:19704457-19706553	0	8.97864	-	0.0166
XLOC_014206|-	chr16:19709902-19711137	0	8.1709	-	0.0461
XLOC_014267|NONRATT023203	chr16:21652535-21831060	0	54.0297	-	0.0239
XLOC_014269|-	chr16:21858706-21859526	0	18.4145	-	0.0133
XLOC_014353|-	chr16:40477203-40478106	0	8.43736	-	0.04515
XLOC_014452|-	chr16:64601213-64602325	0	12.9088	-	0.0253
XLOC_014454|-	chr16:65933824-65935643	0	5.75615	-	0.0404
XLOC_014499|-	chr16:73196367-73196716	0	35.2241	-	0.04515
XLOC_014613|-	chr17:38448-39382	0	17.571	-	0.0424
XLOC_014751|-	chr17:13659353-13660489	0	8.09347	-	0.0359
XLOC_014812|-	chr17:20365570-20366526	0	11.0807	-	0.04255
XLOC_015053|-	chr17:59619743-59621028	0	6.26861	-	0.0407
XLOC_015127|-	chr17:74394931-74395609	0	12.2187	-	0.04515
XLOC_015128|-	chr17:74894772-74895456	0	12.0745	-	0.04515
XLOC_015131|-	chr17:75942728-75943323	0	14.6359	-	0.04515
XLOC_015217|-	chr17:91123729-91124213	0	30.5047	-	0.02425
XLOC_015224|-	chr17:38448-39382	0	12.9477	-	0.0356
XLOC_015332|-	chr17:12767044-12767945	0	75.5816	-	5e-05
XLOC_015344|-	chr17:14506891-14507829	0	7.51317	-	0.04815
XLOC_015401|-	chr17:20365570-20366526	0	18.8103	-	0.03725
XLOC_015491|-	chr17:35906466-35906804	0	37.5641	-	0.04515
XLOC_015590|-	chr17:54524945-54525912	0	8.27168	-	0.04555
XLOC_015605|-	chr17:55635415-55636759	0	11.2037	-	0.01805
XLOC_015648|502143	chr17:59667027-59713358	0	17.8777	-	0.04815
XLOC_015660|-	chr17:63020629-63021425	0	9.89343	-	0.04515
XLOC_015676|-	chr17:67810286-67810697	0	26.0331	-	0.04515
XLOC_015741|-	chr17:79681127-79682555	0	7.51239	-	0.02425
XLOC_015799|-	chr17:91122013-91122501	0	18.331	-	0.04815
XLOC_015800|-	chr17:91128171-91130185	0	19.3567	-	0.0002
XLOC_015828|-	chr18:1611149-1611821	0	12.3664	-	0.04515
XLOC_015986|-	chr18:28824473-28826058	0	9.86787	-	0.01115
XLOC_015989|-	chr18:28849431-28850311	0	18.5877	-	0.01185
XLOC_016050|-	chr18:32497329-32498021	0	15.0573	-	0.0359
XLOC_016349|-	chr18:82053314-82053694	0	33.94	-	0.0407
XLOC_016390|-	chr18:4831217-4831799	0	21.1987	-	0.04735
XLOC_016453|-	chr18:22954809-22955126	0	42.9928	-	0.04515
XLOC_016477|-	chr18:26498344-26499188	0	17.1408	-	0.01655
XLOC_016538|-	chr18:31023594-31032184	0	208.977	-	0.01655
XLOC_016606|-	chr18:51928642-51929438	0	9.89343	-	0.04515
XLOC_016658|-	chr18:58807416-58808417	0	6.93945	-	0.04815
XLOC_016745|-	chr18:74768530-74769325	0	9.24879	-	0.04815
XLOC_016854|-	chr19:11017501-11018127	0	15.4463	-	0.0407
XLOC_016972|-	chr19:36289601-36290177	0	19.4179	-	0.0359
XLOC_016973|-	chr19:36290273-36290765	0	23.2712	-	0.03475
XLOC_016974|-	chr19:36293918-36294378	0	21.5677	-	0.04515
XLOC_016988|-	chr19:36893799-36895251	0	14.8254	-	0.01645
XLOC_017006|-	chr19:37268272-37269271	0	15.8882	-	0.0492
XLOC_017010|-	chr19:37498501-37499487	0	21.0588	-	0.03795
XLOC_017020|-	chr19:39573976-39575464	0	10.2857	-	0.01155
XLOC_017143|-	chr19:53971335-53972318	0	7.09423	-	0.04815
XLOC_017228|-	chr19:64834727-64835925	0	8.00262	-	0.0318
XLOC_017299|-	chr19:68469850-68470339	0	20.883	-	0.04555
XLOC_017353|-	chr19:9278732-9279552	0	10.1597	-	0.04555
XLOC_017462|-	chr19:34360881-34361251	0	35.6666	-	0.0407
XLOC_017499|-	chr19:36893799-36895251	0	8.65302	-	0.0339
XLOC_017523|-	chr19:37498501-37499487	0	13.6311	-	0.02985
XLOC_017532|-	chr19:39077919-39079137	0	9.72644	-	0.0319
XLOC_017544|NONRATT028210	chr19:42018560-42034222	0	14.1346	-	0.00665
XLOC_017553|-	chr19:44014679-44015869	0	5.64603	-	0.04815
XLOC_017699|-	chr19:58221298-58222459	0	5.81225	-	0.04815
XLOC_017700|-	chr19:58272457-58272954	0	22.91	-	0.03475
XLOC_017759|-	chr19:65701381-65702277	0	8.51938	-	0.04515
XLOC_017824|-	chr19:69898354-69899218	0	10.1044	-	0.0407
XLOC_017848|-	chr2:745418-746139	0	12.7555	-	0.0407
XLOC_017891|-	chr2:9928647-9929147	0	17.6545	-	0.04815
XLOC_018123|-	chr2:76467979-76469198	0	6.66527	-	0.0407
XLOC_018197|-	chr2:100520683-100521676	0	7.50793	-	0.04515
XLOC_018230|-	chr2:109833201-109833968	0	18.8667	-	0.04965
XLOC_018246|-	chr2:113897996-113947842	0	26.6865	-	0.0407
XLOC_018291|-	chr2:132751151-132752438	0	16.6486	-	0.0204
XLOC_018484|-	chr2:176216705-176216986	0	53.1045	-	0.04815
XLOC_018497|-	chr2:180930488-180930979	0	44.2356	-	0.0211
XLOC_018503|-	chr2:181007525-181009835	0	6.23143	-	0.0233
XLOC_018505|-	chr2:181052682-181053235	0	16.2632	-	0.04515
XLOC_018506|-	chr2:181831287-181832209	0	9.86696	-	0.04735
XLOC_018526|-	chr2:186094757-186101453	0	23.0609	-	0.01785
XLOC_018527|-	chr2:186105552-186106368	0	8.94532	-	0.04815
XLOC_018531|-	chr2:188600686-188601131	0	27.3166	-	0.03475
XLOC_018766|-	chr2:217277853-217279089	0	9.64467	-	0.0217
XLOC_019157|-	chr2:282655942-282656791	0	30.9045	-	0.04505
XLOC_019178|-	chr2:1170422-1171689	0	8.08169	-	0.04625
XLOC_019444|-	chr2:71369893-71371079	0	23.3189	-	0.0195
XLOC_019535|-	chr2:100434565-100435238	0	12.3416	-	0.04515
XLOC_019599|-	chr2:119395450-119395830	0	29.947	-	0.04515
XLOC_019634|-	chr2:132751151-132752438	0	9.57002	-	0.0355
XLOC_019706|-	chr2:145159550-145160793	0	6.51535	-	0.0486
XLOC_019770|-	chr2:166431081-166431974	0	8.55503	-	0.04515
XLOC_019771|-	chr2:166432518-166433336	0	19.1088	-	0.0135
XLOC_019799|-	chr2:170852350-170853923	0	6.04041	-	0.04455
XLOC_019814|-	chr2:175544335-175545553	0	7.06412	-	0.03475
XLOC_019832|-	chr2:180930488-180930979	0	48.292	-	0.01435
XLOC_019834|-	chr2:181007525-181009835	0	7.5107	-	0.01505
XLOC_019837|-	chr2:181132509-181133028	0	20.2538	-	0.0407
XLOC_020029|-	chr2:210071684-210072227	0	15.5916	-	0.04815
XLOC_020361|-	chr2:261276725-261277212	0	23.6439	-	0.03475
XLOC_020379|-	chr2:262902867-262903944	0	6.35412	-	0.04815
XLOC_020451|-	chr2:280766108-280767230	0	6.05186	-	0.04815
XLOC_020456|-	chr2:282655942-282656791	0	20.0515	-	0.0198
XLOC_020728|-	chr20:14090341-14091713	0	7.52221	-	0.03775
XLOC_020927|-	chr20:47610864-47611841	0	7.65789	-	0.04515
XLOC_021207|-	chr20:14352585-14353256	0	12.3914	-	0.04515
XLOC_021247|-	chr20:17967884-17968399	0	18.0812	-	0.04515
XLOC_021271|-	chr20:21932824-21933579	0	12.0065	-	0.0407
XLOC_021378|-	chr20:42583843-42585032	0	22.2027	-	0.00295
XLOC_021379|-	chr20:42594833-42599247	0	20.0707	-	5e-05
XLOC_021545|-	chr3:10950421-10952649	0	7.9715	-	0.0074
XLOC_021546|-	chr3:10953388-10954034	0	20.0098	-	0.02425
XLOC_022155|-	chr3:104066532-104067028	0	20.4279	-	0.04555
XLOC_022210|-	chr3:112341270-112342151	0	11.0208	-	0.0359
XLOC_022437|-	chr3:136964014-136964541	0	17.4648	-	0.04515
XLOC_022506|-	chr3:150972431-150972896	0	27.52	-	0.0496
XLOC_022651|-	chr3:161566230-161566873	0	12.258	-	0.04815
XLOC_022791|-	chr3:175121676-175122261	0	13.9936	-	0.04815
XLOC_022889|-	chr3:182476083-182477392	0	18.5876	-	0.0428
XLOC_023361|-	chr3:70778307-70779118	0	9.65974	-	0.04515
XLOC_023460|-	chr3:82929852-82930527	0	13.9311	-	0.0407
XLOC_023560|-	chr3:88741416-88741972	0	15.0594	-	0.04815
XLOC_023561|-	chr3:88752654-88753307	0	17.1448	-	0.0318
XLOC_023564|-	chr3:89081785-89082603	0	13.3762	-	0.02715
XLOC_023628|-	chr3:103185253-103186242	0	11.5688	-	0.02425
XLOC_023726|-	chr3:117721600-117722333	0	11.7466	-	0.04555
XLOC_023818|-	chr3:126602636-126603041	0	26.7092	-	0.04515
XLOC_023819|-	chr3:126603802-126604421	0	14.7671	-	0.04555
XLOC_023918|-	chr3:142148954-142149808	0	8.44398	-	0.04815
XLOC_023980|-	chr3:152052582-152053262	0	12.1703	-	0.04515
XLOC_024041|-	chr3:155801314-155802148	0	11.1865	-	0.03475
XLOC_024249|-	chr3:177389472-177390117	0	14.8214	-	0.0407
XLOC_024317|-	chr3:182033662-182034478	0	10.2232	-	0.04555
XLOC_024320|-	chr3:182476083-182477392	0	10.8279	-	0.02185
XLOC_024338|-	chr4:728181-728689	0	24.615	-	0.0318
XLOC_024371|-	chr4:6097724-6098311	0	39.7876	-	0.0074
XLOC_024382|-	chr4:6891448-6892391	0	90.666	-	0.0011
XLOC_024435|-	chr4:13767772-13768055	0	52.1779	-	0.04815
XLOC_024438|-	chr4:14759110-14760087	0	10.2105	-	0.0318
XLOC_024439|-	chr4:14760914-14761917	0	10.384	-	0.02715
XLOC_024495|-	chr4:29551571-29552131	0	20.2253	-	0.0359
XLOC_024522|-	chr4:38488429-38488816	0	27.0336	-	0.04815
XLOC_024543|-	chr4:45162023-45162767	0	10.0792	-	0.04815
XLOC_024715|-	chr4:135531991-135532361	0	31.4705	-	0.04515
XLOC_024822|-	chr4:148625940-148626619	0	11.3815	-	0.04815
XLOC_024841|-	chr4:150138741-150139693	0	7.9046	-	0.04515
XLOC_025232|-	chr4:215750986-215751927	0	9.08736	-	0.0407
XLOC_025427|-	chr4:242734795-242735087	0	48.3632	-	0.04815
XLOC_025431|-	chr4:242947340-242948085	0	10.7802	-	0.04515
XLOC_025434|-	chr4:243351449-243352470	0	29.5205	-	0.00575
XLOC_025482|-	chr4:1285757-1286533	0	9.54166	-	0.04815
XLOC_025508|-	chr4:6891448-6892391	0	51.7162	-	0.002
XLOC_025756|-	chr4:58114149-58115234	0	7.19794	-	0.04555
XLOC_025766|-	chr4:58184370-58185667	0	5.10712	-	0.04815
XLOC_025787|-	chr4:62176175-62177198	0	7.24201	-	0.04515
XLOC_025821|-	chr4:66725890-66726684	0	9.26375	-	0.04815
XLOC_026060|NONRATT039925	chr4:180160300-180160871	0	107.359	-	0.033
XLOC_026063|-	chr4:180818463-180819165	0	13.9937	-	0.03475
XLOC_026288|-	chr4:211439254-211440183	0	9.77524	-	0.03475
XLOC_026294|-	chr4:211485308-211486264	0	7.33979	-	0.04815
XLOC_026333|-	chr4:215778425-215778961	0	18.1646	-	0.04555
XLOC_026484|-	chr4:231626045-231626645	0	15.4279	-	0.04555
XLOC_026524|-	chr4:235940871-235941889	0	13.8816	-	0.0294
XLOC_026559|-	chr4:243351449-243352470	0	47.9861	-	0.0093
XLOC_026791|-	chr5:52597180-52598696	0	18.1245	-	0.03475
XLOC_026814|-	chr5:56372200-56372961	0	13.9804	-	0.04475
XLOC_026817|-	chr5:57643744-57644651	0	9.51001	-	0.0407
XLOC_026876|-	chr5:64436986-64438018	0	10.0557	-	0.037
XLOC_027078|-	chr5:111154896-111155439	0	16.7053	-	0.04515
XLOC_027121|-	chr5:121752456-121753053	0	20.9393	-	0.04255
XLOC_027205|-	chr5:132869641-132870209	0	15.6422	-	0.04515
XLOC_027206|-	chr5:132878173-132880332	0	8.23509	-	0.013
XLOC_027409|-	chr5:151540398-151541124	0	10.409	-	0.04815
XLOC_027493|-	chr5:158311768-158312950	0	10.5689	-	0.01785
XLOC_027494|-	chr5:158313058-158313404	0	45.3889	-	0.0359
XLOC_027613|-	chr5:170391636-170391990	0	34.2528	-	0.04515
XLOC_027620|-	chr5:170726503-170727586	0	9.01726	-	0.0318
XLOC_027655|-	chr5:174405272-174406695	0	5.24696	-	0.04555
XLOC_027731|-	chr5:4416355-4417655	0	5.09349	-	0.04815
XLOC_027760|-	chr5:15556330-15556867	0	16.9823	-	0.04515
XLOC_027794|-	chr5:23256384-23257398	0	11.7117	-	0.02415
XLOC_027798|-	chr5:24343019-24343306	0	168.582	-	0.0268
XLOC_027805|-	chr5:26139713-26140657	0	10.6492	-	0.04275
XLOC_027867|-	chr5:40684674-40685876	0	5.57999	-	0.04815
XLOC_027893|-	chr5:48750879-48752022	0	5.92044	-	0.04815
XLOC_027895|-	chr5:49777944-49778409	0	19.7833	-	0.04815
XLOC_027929|-	chr5:57114851-57115862	0	9.30504	-	0.0359
XLOC_028025|-	chr5:66357566-66358193	0	12.6924	-	0.04815
XLOC_028039|NONRATT042960	chr5:68822988-68824560	0	8.16052	-	0.0456
XLOC_028096|-	chr5:79212819-79213544	0	17.8766	-	0.02415
XLOC_028160|-	chr5:94853821-94854534	0	15.6977	-	0.0367
XLOC_028264|-	chr5:121752456-121753053	0	18.4509	-	0.04885
XLOC_028294|-	chr5:129474225-129475007	0	9.44719	-	0.04815
XLOC_028338|-	chr5:132878173-132880332	0	6.51691	-	0.0448
XLOC_028549|NONRATT045583	chr5:152182713-152185519	0	45.5284	-	0.0162
XLOC_028807|-	chr5:174088942-174089413	0	22.1518	-	0.04555
XLOC_028853|-	chr5:176965775-176966980	0	7.55077	-	0.0359
XLOC_028896|-	chr6:6541934-6542851	0	8.27795	-	0.04515
XLOC_028942|-	chr6:26416003-26416721	0	10.5627	-	0.04815
XLOC_029018|-	chr6:39302768-39305031	0	10.1892	-	0.00385
XLOC_029019|-	chr6:39313185-39314449	0	9.39647	-	0.0434
XLOC_029041|-	chr6:42869840-42870971	0	5.99483	-	0.04815
XLOC_029070|-	chr6:49858984-49859759	0	9.55758	-	0.04815
XLOC_029098|-	chr6:55460609-55461274	0	18.8846	-	0.0453
XLOC_029120|-	chr6:59463187-59464224	0	7.59921	-	0.04555
XLOC_029196|-	chr6:71161728-71162894	0	6.19596	-	0.04515
XLOC_029355|NONRATT046959	chr6:108084430-108086535	0	12.3168	-	0.04425
XLOC_029394|-	chr6:112699853-112700610	0	12.669	-	0.03475
XLOC_029395|-	chr6:112700716-112701583	0	8.28512	-	0.04815
XLOC_029441|-	chr6:117479237-117480283	0	7.05056	-	0.04515
XLOC_029542|-	chr6:136347839-136348957	0	6.94579	-	0.04555
XLOC_029573|-	chr6:139474924-139475456	0	16.0721	-	0.04815
XLOC_029673|100314161	chr6:145714618-145715794	0	10.313	-	0.0225
XLOC_029708|-	chr6:147037415-147038120	0	18.5524	-	0.0338
XLOC_029744|-	chr6:1206635-1207604	0	9.28218	-	0.0496
XLOC_029756|-	chr6:2305874-2306304	0	25.7062	-	0.04555
XLOC_029853|-	chr6:35100186-35101498	0	7.19955	-	0.0318
XLOC_029856|-	chr6:35418256-35419490	0	8.11684	-	0.02715
XLOC_029905|-	chr6:39313185-39314449	0	18.6514	-	0.012
XLOC_029926|-	chr6:42996132-42997348	0	5.89809	-	0.04515
XLOC_029950|-	chr6:49256119-49256566	0	21.0903	-	0.04815
XLOC_029985|-	chr6:55197915-55198396	0	30.8036	-	0.02425
XLOC_029988|-	chr6:55460609-55461274	0	22.0111	-	0.04455
XLOC_030079|-	chr6:82716826-82717265	0	26.384	-	0.0407
XLOC_030120|-	chr6:94786833-94787195	0	30.6167	-	0.04815
XLOC_030144|-	chr6:101261840-101262578	0	10.9144	-	0.04515
XLOC_030216|-	chr6:110086749-110087410	0	12.6467	-	0.04515
XLOC_030271|-	chr6:116009738-116010291	0	15.179	-	0.04815
XLOC_030449|NONRATT047358	chr6:141402323-141410341	0	19.8134	-	0.0491
XLOC_030535|-	chr6:147144845-147146305	0	6.05123	-	0.0359
XLOC_030537|-	chr6:147190653-147191436	0	9.43162	-	0.04815
XLOC_030595|-	chr7:1563139-1563479	0	37.1162	-	0.04515
XLOC_030597|-	chr7:2072851-2200720	0	7.27923	-	0.01655
XLOC_030634|-	chr7:5306472-5309018	0	6.38427	-	0.0074
XLOC_030636|-	chr7:5314253-5316852	0	7.25726	-	0.01005
XLOC_030637|-	chr7:5317748-5319423	0	24.8562	-	0.0283
XLOC_030680|-	chr7:11300053-11300878	0	8.82128	-	0.04815
XLOC_030810|-	chr7:18521608-18522242	0	16.9624	-	0.0359
XLOC_030837|-	chr7:21383803-21384418	0	13.0388	-	0.04815
XLOC_030838|-	chr7:21397483-21398634	0	6.29128	-	0.04515
XLOC_030845|-	chr7:22567224-22568071	0	15.2358	-	0.0217
XLOC_030848|-	chr7:22605324-22605540	0	158.811	-	0.0359
XLOC_030849|-	chr7:22607380-22608620	0	6.53372	-	0.0407
XLOC_030864|-	chr7:24538821-24539193	0	48.0107	-	0.03725
XLOC_030897|-	chr7:28030827-28031486	0	15.2388	-	0.03475
XLOC_031037|-	chr7:60503997-60504273	0	55.5619	-	0.04815
XLOC_031168|-	chr7:88659452-88660470	0	7.28501	-	0.04515
XLOC_031214|-	chr7:100047677-100048597	0	7.69493	-	0.04815
XLOC_031215|-	chr7:100052254-100053564	0	6.49102	-	0.03475
XLOC_031257|-	chr7:110338542-110339235	0	11.0734	-	0.04815
XLOC_031273|NONRATT051833	chr7:114946858-114950244	0	15.6677	-	0.04075
XLOC_031457|-	chr7:126177775-126178800	0	9.63327	-	0.0318
XLOC_031458|-	chr7:126179783-126180924	0	6.78024	-	0.04555
XLOC_031468|-	chr7:126299629-126300450	0	11.412	-	0.03475
XLOC_031484|-	chr7:127404794-127405958	0	11.2176	-	0.0424
XLOC_031536|-	chr7:135384302-135385234	0	21.0956	-	0.0078
XLOC_031606|-	chr7:140879527-140880007	0	21.4988	-	0.04555
XLOC_031653|-	chr7:950741-951712	0	13.8882	-	0.01645
XLOC_031655|-	chr7:1006633-1007801	0	9.48132	-	0.03145
XLOC_031708|-	chr7:5314253-5316852	0	10.8567	-	0.03
XLOC_031709|-	chr7:5316949-5317606	0	14.452	-	0.0407
XLOC_031710|-	chr7:5317748-5319423	0	10.0421	-	0.0131
XLOC_031876|-	chr7:20298710-20299314	0	14.3287	-	0.04515
XLOC_031880|-	chr7:20371789-20373192	0	5.66577	-	0.0407
XLOC_031890|-	chr7:22542963-22543436	0	19.2529	-	0.04815
XLOC_031891|-	chr7:22545758-22548259	0	9.05763	-	0.0282
XLOC_031907|-	chr7:24538821-24539193	0	44.0587	-	0.04255
XLOC_032178|-	chr7:74108786-74110249	0	5.08389	-	0.04555
XLOC_032266|-	chr7:95298536-95298917	0	37.3845	-	0.04965
XLOC_032280|NONRATT051728	chr7:97968170-97969787	0	7.03439	-	0.04675
XLOC_032304|-	chr7:99837286-99837685	0	33.9612	-	0.04975
XLOC_032305|-	chr7:99862682-99863523	0	8.60904	-	0.04815
XLOC_032327|-	chr7:105935876-105936959	0	6.76295	-	0.04515
XLOC_032495|-	chr7:121144558-121144903	0	33.6383	-	0.04815
XLOC_032588|-	chr7:126176082-126176910	0	8.78069	-	0.04815
XLOC_032599|-	chr7:127404794-127405958	0	9.93361	-	0.0356
XLOC_032615|NONRATT050341	chr7:129661876-129723864	0	27.6744	-	0.0045
XLOC_032840|NONRATT052707	chr8:11888464-12115697	0	7.54113	-	0.02845
XLOC_032882|-	chr8:18585678-18587369	0	5.66843	-	0.03865
XLOC_032971|-	chr8:28013984-28014800	0	13.418	-	0.03865
XLOC_033004|-	chr8:33455119-33455774	0	17.9269	-	0.02715
XLOC_033059|-	chr8:40939141-41172490	0	59.3607	-	0.03315
XLOC_033095|-	chr8:43438475-43438810	0	35.7058	-	0.04815
XLOC_033206|-	chr8:54277609-54279471	0	6.24325	-	0.04815
XLOC_033445|-	chr8:81027046-81027972	0	7.63338	-	0.04815
XLOC_033511|-	chr8:90930574-90931626	0	14.6046	-	0.0431
XLOC_033517|-	chr8:92895143-92896377	0	5.41123	-	0.04815
XLOC_033633|-	chr8:114247500-114248017	0	29.9591	-	0.0217
XLOC_033748|-	chr8:120869960-120871056	0	6.66738	-	0.04515
XLOC_033770|-	chr8:126130208-126130550	0	134.936	-	0.01625
XLOC_033775|-	chr8:126212047-126212728	0	12.9559	-	0.04555
XLOC_033777|-	chr8:126228040-126229111	0	6.39671	-	0.04815
XLOC_033911|-	chr8:12978792-12980059	0	10.1203	-	0.022
XLOC_034054|-	chr8:29458199-29459049	0	12.7411	-	0.02715
XLOC_034127|-	chr8:40939141-41172490	0	35.8203	-	0.01655
XLOC_034402|-	chr8:64569358-64569847	0	28.7141	-	0.0275
XLOC_034403|-	chr8:64570159-64570861	0	13.2162	-	0.0407
XLOC_034581|-	chr8:90930574-90931626	0	10.8785	-	0.04185
XLOC_034840|-	chr8:126130208-126130550	0	59.3859	-	0.042
XLOC_034943|-	chr9:7583658-7584364	0	25.9511	-	0.01875
XLOC_034946|-	chr9:7917962-7919223	0	12.4338	-	0.02995
XLOC_034984|-	chr9:10758973-10760207	0	5.41123	-	0.04815
XLOC_035096|-	chr9:25712528-25713489	0	7.81397	-	0.04515
XLOC_035147|-	chr9:40876092-40877018	0	9.2691	-	0.0407
XLOC_035177|-	chr9:45274703-45275787	0	9.57687	-	0.0453
XLOC_035305|-	chr9:66519423-66519692	0	80.5896	-	0.0359
XLOC_035365|-	chr9:74336139-74336993	0	9.65026	-	0.04555
XLOC_035597|-	chr9:105806612-105807496	0	13.439	-	0.04255
XLOC_035643|-	chr9:117388356-117388998	0	15.7941	-	0.0466
XLOC_035670|-	chr9:6497990-6498948	0	8.36688	-	0.04555
XLOC_035674|-	chr9:7315585-7316049	0	29.7775	-	0.02715
XLOC_035675|-	chr9:7319735-7320131	0	31.497	-	0.0407
XLOC_035677|-	chr9:7583658-7584364	0	20.329	-	0.03755
XLOC_035679|-	chr9:7648968-7649255	0	50.4141	-	0.04815
XLOC_035681|-	chr9:7650678-7651362	0	11.2695	-	0.04815
XLOC_035684|-	chr9:7896503-7897419	0	16.3028	-	0.03305
XLOC_035685|-	chr9:7917962-7919223	0	9.79935	-	0.03465
XLOC_035723|-	chr9:11330814-11331033	0	190.877	-	0.02415
XLOC_035734|-	chr9:12935232-12936131	0	13.0089	-	0.02425
XLOC_035845|-	chr9:25064964-25159698	0	19.2331	-	0.02425
XLOC_035846|-	chr9:25266214-25350679	0	22.6399	-	0.0036
XLOC_035848|-	chr9:25585226-25591332	0	57.1258	-	0.01035
XLOC_035952|-	chr9:45274703-45275787	0	15.9027	-	0.04455
XLOC_035953|-	chr9:45523798-45524342	0	15.5493	-	0.04815
XLOC_036091|-	chr9:69850496-69851898	0	8.47709	-	0.02955
XLOC_036107|-	chr9:71449966-71450608	0	21.0588	-	0.03115
XLOC_036118|-	chr9:73373827-73374898	0	6.39671	-	0.04815
XLOC_036204|-	chr9:83101592-83102385	0	9.27877	-	0.04815
XLOC_036347|-	chr9:105806612-105807496	0	10.9741	-	0.04885
XLOC_036348|-	chr9:105821600-105822179	0	15.216	-	0.04515
XLOC_036379|-	chr9:113401597-113401871	0	88.9513	-	0.0275
XLOC_036406|-	chr9:117456315-117456944	0	13.539	-	0.04515
XLOC_036424|-	chr9:119401855-119402593	0	10.1868	-	0.04815
XLOC_036447|-	chrX:120416-122007	0	12.427	-	0.01175
XLOC_036448|-	chrX:124094-125723	0	10.4134	-	0.01145
XLOC_036540|-	chrX:18979747-18980367	0	50.2926	-	0.00515
XLOC_036542|-	chrX:18985031-18986383	0	14.5377	-	0.02565
XLOC_036543|-	chrX:18998425-18999027	0	28.4737	-	0.0304
XLOC_036544|-	chrX:19000123-19001525	0	29.7469	-	0.00085
XLOC_036823|-	chrX:106403270-106403919	0	23.341	-	0.01645
XLOC_036885|-	chrX:115494700-115495356	0	11.9264	-	0.04815
XLOC_036908|-	chrX:119294037-119295057	0	8.23678	-	0.0407
XLOC_036988|-	chrX:149278958-149279630	0	12.3664	-	0.04515
XLOC_037009|-	chrX:120416-122007	0	10.3221	-	0.02055
XLOC_037010|-	chrX:122081-123026	0	7.97655	-	0.04515
XLOC_037012|-	chrX:125837-126600	0	14.6294	-	0.0417
XLOC_037096|-	chrX:18979747-18980367	0	33.1513	-	0.0227
XLOC_037097|-	chrX:18985031-18986383	0	14.9525	-	0.00835
XLOC_037098|-	chrX:18989197-18989465	0	81.3852	-	0.0359
XLOC_037099|-	chrX:18993259-18993970	0	16.0513	-	0.02715
XLOC_037100|-	chrX:18998425-18999027	0	28.7917	-	0.02465
XLOC_037101|-	chrX:19000123-19001525	0	21.3648	-	0.00845
XLOC_037541|-	chrX:136560548-136561956	0	8.2982	-	0.0217
XLOC_037549|-	chrX:138434464-138435510	0	8.93071	-	0.0359

[truncated: 4 more sheets: Supplementary table 11, Supplementary table 12, Supplemental table 13, Supplementary table 14]
